# Supplementary material for: Beyond pathways: genetic dissection of tocopherol content in maize kernels by combining linkage and association analyses
Source: Plant Biotechnol J. 2018 Feb 20;16(8):1464–75. doi: 10.1111/pbi.12889 (PMC6041443; doi:10.1111/pbi.12889)
Supplement: Supplementary file 2 — Table S1 Statistical analysis for tocopherol traits in six RIL populations. Table S2 QTL information mapped in each RIL population. Table S3 Percent variation explained by epistasis between pairs of QTLs. Table S4 Eighty‐one a priori candidate genes identified in a previous study. Table S5 Candidate genes in the QTL region on chromosome 8. Table S6 All significant SNPs for tocopherol traits detected by GWAS. Table S7 Independent SNPs from conditional GWAS. Table S8 List of genes within the 100 kb flanking intervals of lead SNPs identified via GWAS. [file PBI-16-1464-s001.xlsx]

## Sheet: TS1
Table S1. Statistical analysis for tocopherol traits in six RIL populations
GT	B73/BY804	DAN340/K22	K22/CI7	ZONG3/YU87-1	ZHENG58/SK	KUI3/B77
Population size	197	194	186	190	193	190
Rangea (μg/g)	15.01-58.15	3.28-24.22	2.32-34.46	7.38-38.23	11.77-28.32	14.71-26.5
Mean±SDb (μg/g)	30.26±8.64	9.91±4.97	5.85±3.24	16.13±4.75	19.2±3.26	19.25±2.14
Heritability	0.75	0.82	0.8	0.79	0.67	0.44
AT	B73/BY804	DAN340/K22	K22/CI7	ZONG3/YU87-1	ZHENG58/SK	KUI3/B77
Population size	197	194	186	190	193	190
Rangea (μg/g)	5.54-23.31	1.72-8.33	3.99-12.82	1.77-5.70	6.73-12.37	4.42-10.28
Mean±SDb (μg/g)	12.87±3.00	3.21±1.40	7.39±1.92	2.82±0.72	9.20±0.94	6.59±1.12
Heritability	0.65	0.73	0.62	0.65	0.48	0.55
DT	B73/BY804	DAN340/K22c	K22/CI7	ZONG3/YU87-1	ZHENG58/SK	KUI3/B77
Population size	197	-	186	190	193	190
Rangea (μg/g)	0.78-4.60	-	0.59-2.25	1.11-1.64	1.11-3.23	0.87-2.47
Mean±SDb (μg/g)	1.98±0.86	-	0.9±0.18	1.31±0.10	1.82±0.42	1.35±0.29
Heritability	0.67	-	0.47	0.21	0.53	0.6
TT	B73/BY804	DAN340/K22	K22/CI7	ZONG3/YU87-1	ZHENG58/SK	KUI3/B77
Population size	197	194	186	190	193	190
Rangea (μg/g)	24.05-82.73	6.02-26.66	6.58-57.48	10.59-43.16	19.44-41.86	21.36-37.27
Mean±SDb (μg/g)	45.04±10.29	13.16±4.79	14.4±5.48	20.45±5.02	30.23±4.28	27.34±2.86
Heritability	0.71	0.78	0.78	0.79	0.66	0.45
RT	B73/BY804	DAN340/K22	K22/CI7	ZONG3/YU87-1	ZHENG58/SK	KUI3/B77
Population size	197	194	186	190	193	190
Rangea	0.27-1.19	0.17-1.99	1.11-2.41	0.11-0.59	0.38-0.79	0.28-0.63
Mean±SDb	0.54±0.15	0.56±0.37	1.59±0.24	0.22±0.08	0.51±0.07	0.37±0.05
Heritability	0.58	0.79	0.41	0.66	0.56	0.43
a,b Data from BLUP.
c DT fail to be measured accurately in DAN340/K22 population.

## Sheet: TS2
Table S2. QTL information mapped in each RIL population
QTL No.	Population	Trait	Chromosome	Peak_pos (Mb)	LOD	2-LOD interval (Mb)	R2 (%)	Major QTLa	New QTL	Pathway homologs	Pathway gene annotation
QTL1	ZY	AT	1	3.15	3.91	2.93-3.41	9.06		Y
QTL2	KB	GT	1	8.1	3.85	6.95-10.06	7.48		Y	GRMZM2G112728	solanesyl diphosphate synthase (sds)
QTL2	KB	TT	1	8.1	4.81	7.43-9.81	9.3
QTL2	KB	DT	1	8.56	3.58	6.25-11.39	6.23
QTL3	DK	GT	1	15.35	3.17	12.13-21.50	2.86
QTL4	DK	TT	1	30.53	3.49	22.38-46.68	3.6			GRMZM2G164562	chorismate synthase
QTL4	BB	GT	1	45.8	3.58	27.80-56.89	4.89			GRMZM2G141273	arogenate/prephenate dehydratase
QTL4	BB	TT	1	45.8	4.85	30.20-58.46	6.92
QTL5	BB	AT	1	66.29	6.98	51.01-76.87	11.58	Y		GRMZM2G396212	3-deoxy-d-arabino-heptulosonate 7-phosphate synthase
QTL6	ZS	DT	1	96.22	3.75	84.63-142.37	6.53			GRMZM2G359822	3-deoxy-d-arabino-heptulosonate 7-phosphate synthase
QTL7	KB	DT	1	168.24	7.17	98.16-174.37	13.12	Y		GRMZM2G082998	MPBQ/MSBQ methyl transferase (vte3)
QTL8	ZS	TT	1	224.07	3.52	213.57-234.79	6.6
QTL8	ZS	DT	1	225.88	4.42	223.76-235.46	7.65
QTL8	DK	AT	1	226.31	7.28	224.38-230.83	8.91
QTL8	DK	GT	1	226.31	26.19	225.04-228.30	34.29	Y
QTL8	DK	TT	1	226.31	24.98	226.14-228.72	36.34	Y
QTL9	KB	RT	1	257.32	3.59	251.16-262.40	6.61		Y	GRMZM2G448446	fumarylacetoacetate hydrolase family protein
QTL9	ZS	AT	1	261.25	4.48	253.09-273.45	8.27			GRMZM2G027059	4-hydroxy-3-methylbut-2-enyldiphosphate reductase
QTL10	ZS	RT	1	275.76	3.97	273.4-285.13	7.09		Y
QTL11	ZY	AT	1	288.73	3.65	286.51-292.13	7.63			GRMZM2G156516	fumarylacetoacetate hydrolase family protein
QTL11	BB	AT	1	294.92	3.15	287.71-298.05	5.01
QTL12	ZY	GT	2	43.37	3.26	30.19-69.18	4.16			GRMZM2G437912	arogenate/prephenate dehydratase
QTL12	BB	GT	2	58.47	3.05	34.67-114.20	4
QTL13	KC	DT	2	164.86	3.22	77.70-181.42	6.7			GRMZM2G466543	arogenate/prephenate dehydratase
QTL14	KC	AT	2	211.63	3.13	208.21-222.47	3.98			GRMZM2G113476	homogentisate solanesyl transferase (pds2)
QTL14	BB	DT	2	211.79	4.81	203.15-222.30	8.59			AC194970.5 FG001	geranylgeranyl pyrophosphate synthase 1 (ggps1)
QTL14	ZS	RT	2	214.92	8.29	212.54-218.46	15.8	Y
QTL15	ZS	GT	3	19.94	3.74	9.04-22.39	7.08			GRMZM2G056975	1-deoxy-D-xylulose 5-phosphate reductoisomerase
QTL15	ZY	GT	3	23.85	4.25	22.00-48.81	6			GRMZM2G419111	geranylgeranyl reductase
QTL16	KB	AT	3	179.41	4.49	162.15-210.52	8.91			GRMZM5G856881	2-C-methyl-D-erythritol 4-phosphate cytidyltransferase
										GRMZM2G400604	prephenate amino transferase
										GRMZM5G859195	4-diphosphocytidyl-2-C-methyl-D-erythritol kinase
										GRMZM2G028369	chorismate mutase
QTL17	BB	RT	3	223.74	3.03	220.40-227.70	4.48
QTL17	KB	RT	3	224.68	4.44	223.91-227.41	8.37
QTL18	KC	GT	4	4.21	5.62	2.86-5.83	7		Y	GRMZM2G006480	tyrosine transaminase
QTL19	BB	AT	4	180.55	4.53	175.27-186.06	7.4		Y	GRMZM2G161566	shikimate kinase
QTL19	ZY	DT	4	183.92	4.18	181.23-189.61	8.9
QTL20	KB	GT	5	4.34	3.21	2.28-5.90	6.33		Y
QTL21	KC	DT	5	17.06	4.42	15.14-25.39	9.4			GRMZM2G454719	3-deoxy-d-arabino-heptulosonate 7-phosphate synthase
QTL21	KC	GT	5	20.66	26.79	19.34-25.05	46.56	Y		GRMZM2G084942	arogenate/prephenate dehydrogenase family protein (arodeH2)
QTL21	KC	RT	5	21.37	7.41	19.67-25.39	12.05	Y		GRMZM2G085117	arogenate/prephenate dehydrogenase family protein
QTL21	KC	TT	5	22.55	29.47	22.10-24.71	48.69	Y
QTL21	KC	AT	5	23.02	13.56	22.10-24.71	19.99	Y
QTL21	ZY	RT	5	23.02	6.55	19.68-26.56	9.32
QTL21	BB	TT	5	23.02	7.83	18.67-43.42	11.44	Y
QTL21	BB	GT	5	24.1	6.3	14.84-49.80	8.61
QTL21	ZY	GT	5	24.46	11.92	20.49-29.99	19.11	Y
QTL21	ZY	TT	5	24.46	12.89	21.42-29.92	21.78	Y
QTL21	ZY	DT	5	26.56	3.1	18.54-51.43	6.47
QTL21	BB	DT	5	33.79	3.24	14.02-69.30	5.26
QTL22	KB	DT	5	69.08	5.77	63.32-81.27	10.87	Y	Y	GRMZM2G477236	light harvesting-like protein 3
										GRMZM2G109070	pheophytinase
QTL23	DK	GT	5	194.89	11.87	191.37-200.60	13.08	Y		AC209374.4_FG002	2-C-methyl-D-erythritol 2,4-cyclodiphosphate synthase (mecs2)
QTL23	ZY	RT	5	197.85	3.73	191.09-202.81	7.95			GRMZM2G035213	gamma-tocopherol methyltransferase (vte4)
QTL23	KB	RT	5	199.38	3.91	197.70-205.02	7.26			GRMZM2G105644	geranylgeranyl reductase
QTL23	BB	RT	5	199.7	14.74	198.50-202.05	26.34	Y		GRMZM2G070218	shikimate kinase
QTL23	KB	AT	5	200.11	3.46	196.68-208.76	6.92
QTL23	DK	RT	5	200.11	25.9	197.11-200.60	40.59	Y
QTL23	KC	AT	5	200.37	9.55	196.18-202.16	13.16	Y
QTL23	KC	RT	5	200.37	15.48	197.84-201.61	28.3	Y
QTL23	DK	AT	5	200.41	22.44	197.11-200.60	35.07	Y
QTL23	BB	GT	5	200.6	5.77	196.68-203.80	7.75
QTL24	KC	RT	5	214.28	3.04	211.94-216.50	4.63
QTL24	ZY	RT	5	215.34	3.47	213.88-215.59	4.44
QTL25	ZS	DT	6	39.27	3.6	16.17-89.91	6.32			GRMZM2G365961	arogenate/prephenate dehydrogenase family protein
QTL26	BB	DT	6	106.34	4.91	97.28-108.26	8.72
QTL27	KB	AT	6	142.52	3.85	133.05-150.40	8.69			GRMZM5G878070	ABC kinase (tocopherol cyclase kinase)
QTL27	KB	TT	6	149.36	3.62	137.69-150.48	7.18			GRMZM2G137151	1-deoxy-D-xylulose 5-phosphate synthase 1 (dxs1)
										GRMZM2G133082	isopentenyl pyrophosphate isomerase
QTL28	KB	RT	7	7.7	3.66	5.56-9.70	6.94
QTL29	BB	DT	7	29.53	4.96	21.27-73.50	8.97			GRMZM2G374213	4-hydroxyphenylpyruvate dioxygenase
										GRMZM2G170734	chlorophyllase
QTL30	BB	DT	7	92.7	4.44	86.32-92.94	8.16
QTL31	KC	TT	7	109.72	3.59	27.98-128.71	4.11
QTL32	KB	AT	7	129.26	3.84	123.67-136.86	7.82			GRMZM2G121546	arogenate/prephenate dehydratase
QTL32	DK	RT	7	132.34	3.85	125.14-143.29	4.32
QTL32	DK	AT	7	141.64	3.25	130.90-155.37	3.62
QTL33	BB	DT	8	8.42	3.11	7.39-11.36	5.54			GRMZM2G058404	geranylgeranyl pyrophosphate synthase 3 (ggps3)
QTL33	BB	GT	8	8.42	7	6.14-10.09	9.65			GRMZM2G036290	1-deoxy-D-xylulose 5-phosphate reductoisomerase (dxr2)
QTL33	BB	TT	8	8.46	11.05	7.87-8.73	17.1	Y
QTL33	ZY	GT	8	12.99	3.08	10.00-13.69	4.26
QTL34	KB	AT	8	120.18	3.47	21.30-123.80	7.93			GRMZM2G315125	ABC kinase (tocopherol cyclase kinase)
										GRMZM2G033799	prephenate amino transferase
										GRMZM2G145029	isopentenyl pyrophosphate isomerase
QTL35	DK	RT	8	144.73	3.7	118.86-150.15	4.11
QTL36	KC	DT	8	158.99	3.23	157.40-162.50	6.86
QTL37	ZS	GT	8	165.58	4.66	162.50-168.93	8.94			GRMZM2G172032	2-C-methyl-D-erythritol 4-phosphate cytidyltransferase
QTL37	ZS	TT	8	165.82	4.14	162.50-168.93	8.14
QTL37	ZS	DT	8	166.93	6.92	165.35-168.24	12.68	Y
QTL38	BB	AT	9	20.11	4.77	17.12-23.46	7.65		Y	GRMZM2G173641	1-deoxy-D-xylulose 5-phosphate synthase 3 (dxs3)
										GRMZM5G877500	3-phosphoshikimate 1-carboxyvinyltransferase
QTL39	ZY	GT	9	138.89	4.67	129.19-141.78	6.65			GRMZM2G145451	arogenate/prephenate dehydratase
QTL39	ZY	TT	9	138.89	3.16	129.19-143.03	4.59			GRMZM2G036861	chorismate synthase
QTL40	ZS	RT	10	24.85	3.76	10.19-80.40	6.75			GRMZM2G014376	shikimate biosynthesis protein aroDE
										GRMZM2G124974	maleylacetoacetate isomerase
QTL41	ZS	AT	10	125.97	6.86	117.27-132.54	12.53	Y	Y
QTL41	ZY	GT	10	130.99	6.79	127.35-136.01	10.42	Y
QTL41	ZY	TT	10	130.99	5.67	125.13-132.12	9.06
a QTL exlaining more than 10% of phenotypic variation were considered major QTL.

## Sheet: TS3
Table S3. Percent variation explained by epistasis between pairs of QTLs
Traits	B73/BY804	DAN340/K22	K22/CI7	ZONG3/YU87-1	ZHENG58/SK	KUI3/B77
DT	4.98	-	2.19	-	-	5.09
GT	6.53	5.67	2.86	-	-	-
AT	-	2.85	6.18	-	-	-
TT	-	-	-	-	-	2.86
RT	-	5.04	-	-	3.16	2.69

## Sheet: TS4
Table S4. Eighty-one a priori candidate genes identified in a previous study
A Priori Candidate Gene Pathway	RefGen_v2 Gene ID	RefGen_v2 Annotated Gene Function	RefGen_v2 Chromosome	RefGen_v2 Start Open Reading Frame (bp)	RefGen_v2 Stop Open Reading Frame (bp)	6-RIL QTL	local eQTL	VS_tocopherola	GWAS 282SNP (±1Mb)
Prenyl Group Synthesis	GRMZM2G112728	solanesyl diphosphate synthase (sds)	1	11109400	11113560	Y	Y	**	N
Chorismate/Tyrosine Synthesis	GRMZM2G164562	chorismate synthase	1	35455268	35465683	Y	N	****	N
Chorismate/Tyrosine Synthesis	GRMZM2G141273	arogenate/prephenate dehydratase	1	43750382	43758181	Y	Y	NS	N
Chorismate/Tyrosine Synthesis	GRMZM2G396212	3-deoxy-d-arabino-heptulosonate 7-phosphate synthase	1	66973572	66976092	Y	N	*	N
Chorismate/Tyrosine Synthesis	GRMZM2G359822	3-deoxy-d-arabino-heptulosonate 7-phosphate synthase	1	124759226	124765043	Y	N	NS	N
Tocochromanol Pathway	GRMZM2G082998	MPBQ/MSBQ methyl transferase (vte3)	1	173991404	173993446	Y	N	NS	N
Prenyl Group Synthesis	GRMZM2G103197	chlorophyllase	1	204480669	204481910	N	Y	*	N
Prenyl Group Synthesis	GRMZM2G127421	chlorophyllase	1	239887471	239889132	N	Y	NS	N
Tryosine Degradation	GRMZM2G448446	fumarylacetoacetate hydrolase family protein	1	262231128	262234671	Y	Y	NS	N
IPP Synthesis	GRMZM2G027059	4-hydroxy-3-methylbut-2-enyldiphosphate reductase	1	272936836	272940502	Y	N	NS	N
Tryosine Degradation	GRMZM2G156516	fumarylacetoacetate hydrolase family protein	1	295533612	295536939	Y	Y	**	N
Prenyl Group Synthesis	GRMZM2G104538	phytol kinase (vte5)	2	2495821	2497668	N	N	NS	N
Chorismate/Tyrosine Synthesis	GRMZM2G004590	shikimate kinase	2	6482881	6486234	N	N	NS	N
Chorismate/Tyrosine Synthesis	GRMZM2G437912	arogenate/prephenate dehydratase	2	59037243	59039178	Y	Y	NS	N
Chorismate/Tyrosine Synthesis	GRMZM2G466543	arogenate/prephenate dehydratase	2	165872056	165874345	Y	N	***	N
Chorismate/Tyrosine Synthesis	GRMZM2G573867	3-dehydroquinate synthase	2	196359627	196363692	N	Y	*	N
Tocochromanol Pathway	GRMZM2G113476	homogentisate solanesyl transferase (pds2)	2	206847775	206863738	Y	Y	***	Y
Prenyl Group Synthesis	AC194970.5 FG001	geranylgeranyl pyrophosphate synthase 1 (ggps1)	2	207236995	207238335	Y	N	**	Y
Tryosine Degradation	GRMZM2G139813	tyrosine transaminase	2	225299360	225307593	N	N	NS	N
Tocochromanol Pathway	GRMZM5G848876	homogentisic acid phytyl transferase 2 (vte2.2)	3	6589628	6591631	N	/	/	N
IPP Synthesis	GRMZM2G056975	1-deoxy-D-xylulose 5-phosphate reductoisomerase	3	30226804	30233358	Y	N	*	N
Prenyl Group Synthesis	GRMZM2G419111	geranylgeranyl reductase	3	40062008	40064270	Y	N	NS	N
Chorismate/Tyrosine Synthesis	GRMZM2G314652	shikimate biosynthesis protein aroDE	3	71260323	71320829	N	N	NS	N
Chorismate/Tyrosine Synthesis	GRMZM5G804881	shikimate biosynthesis protein aroDE	3	133182725	133187459	N	Y	*	N
IPP Synthesis	GRMZM5G856881	2-C-methyl-D-erythritol 4-phosphate cytidyltransferase	3	170115790	170118780	Y	Y	**	N
Chorismate/Tyrosine Synthesis	GRMZM2G400604	prephenate amino transferase	3	174367886	174371254	Y	Y	NS	N
IPP Synthesis	GRMZM5G859195	4-diphosphocytidyl-2-C-methyl-D-erythritol kinase	3	187922271	187927591	Y	Y	**	N
Chorismate/Tyrosine Synthesis	GRMZM2G028369	chorismate mutase	3	194545569	194549360	Y	Y	NS	N
Tryosine Degradation	GRMZM2G006480	tyrosine transaminase	4	3888852	3891491	Y	N	NS	N
Chorismate/Tyrosine Synthesis	AC198937.4 FG003	chorismate mutase	4	83615531	83617710	N	N	NS	N
IPP Synthesis	GRMZM5G835542	2-C-methyl-D-erythritol 2,4-cyclodiphosphate synthase	4	155830779	155832786	N	Y	NS	N
Chorismate/Tyrosine Synthesis	GRMZM2G161566	shikimate kinase	4	181725008	181727763	Y	N	***	N
Tryosine Degradation	GRMZM2G002652	tyrosine transaminase	4	210690188	210693147	N	N	NS	N
Tryosine Degradation	GRMZM2G096958	tyrosine transaminase	4	219581608	219585123	N	Y	NS	N
Prenyl Group Synthesis	GRMZM2G027640	light harvesting-like protein 3	4	238744350	238745606	N	Y	NS	N
Chorismate/Tyrosine Synthesis	GRMZM2G454719	3-deoxy-d-arabino-heptulosonate 7-phosphate synthase	5	15076336	15080251	Y	/	/	N
Chorismate/Tyrosine Synthesis	GRMZM2G084942	arogenate/prephenate dehydrogenase family protein (arodeH2)	5	59290440	59303420	Y	Y	NS	N
Chorismate/Tyrosine Synthesis	GRMZM2G085117	arogenate/prephenate dehydrogenase family protein	5	59309561	59311237	Y	N	NS	N
Prenyl Group Synthesis	GRMZM2G477236	light harvesting-like protein 3	5	73130941	73133246	Y	Y	**	N
Prenyl Group Synthesis	GRMZM2G109070	pheophytinase	5	76950190	76960276	Y	N	NS	N
Tryosine Degradation	GRMZM2G088396	4-hydroxyphenylpyruvate dioxygenase 1 (hppd1)	5	83859479	83861633	N	N	NS	N
Chorismate/Tyrosine Synthesis	GRMZM2G179454	chorismate mutase	5	92183288	92186615	N	N	*	N
Tocochromanol Pathway	GRMZM2G009785	tocopherol cyclase (vte1)	5	133501928	133518495	N	N	*	N
Tryosine Degradation	GRMZM2G412604	tyrosine transaminase	5	158684738	158689453	N	N	NS	N
IPP Synthesis	GRMZM2G137409	hydroxymethylbutenyl 4-diphosphate synthase	5	182124005	182130631	N	Y	NS	N
IPP Synthesis	AC209374.4_FG002	2-C-methyl-D-erythritol 2,4-cyclodiphosphate synthase (mecs2)	5	196279295	196281037	Y	Y	*	Y
Tocochromanol Pathway	GRMZM2G035213	gamma-tocopherol methyltransferase (vte4)	5	200367029	200370851	Y	Y	****	Y
Prenyl Group Synthesis	GRMZM2G105644	geranylgeranyl reductase	5	206890298	206892838	Y	N	***	N
Chorismate/Tyrosine Synthesis	GRMZM2G070218	shikimate kinase	5	207704956	207707881	Y	Y	****	N
Chorismate/Tyrosine Synthesis	GRMZM2G365961	arogenate/prephenate dehydrogenase family protein	6	85796094	85797825	Y	Y	NS	N
Tocochromanol Pathway	GRMZM5G878070	ABC kinase (tocopherol cyclase kinase)	6	135873432	135877237	Y	Y	NS	N
IPP Synthesis	GRMZM2G137151	1-deoxy-D-xylulose 5-phosphate synthase 1 (dxs1)	6	146378412	146382661	Y	N	*	N
IPP Synthesis	GRMZM2G133082	isopentenyl pyrophosphate isomerase	6	147131116	147136679	Y	Y	NS	N
IPP Synthesis	GRMZM2G493395	1-deoxy-D-xylulose 5-phosphate synthase 2 (dxs2)	7	14077852	14081075	N	Y	NS	N
Tryosine Degradation	GRMZM2G374213	4-hydroxyphenylpyruvate dioxygenase	7	28816143	28818564	Y	N	*	N
Prenyl Group Synthesis	GRMZM2G170734	chlorophyllase	7	62130993	62132323	Y	/	/	N
Chorismate/Tyrosine Synthesis	GRMZM2G121546	arogenate/prephenate dehydratase	7	152703579	152742017	Y	N	**	N
IPP Synthesis	GRMZM2G108285	isopentenyl pyrophosphate isomerase	7	155559747	155562921	N	Y	NS	N
Prenyl Group Synthesis	GRMZM2G102550	geranylgeranyl pyrophosphate synthase 2 (ggps2)	7	160531537	160533586	N	Y	NS	N
Chorismate/Tyrosine Synthesis	GRMZM2G051129	3-dehydroquinate synthase	7	175831402	175835185	N	Y	NS	N
Prenyl Group Synthesis	GRMZM2G058404	geranylgeranyl pyrophosphate synthase 3 (ggps3)	8	6358798	6360117	Y	Y	NS	N
IPP Synthesis	GRMZM2G036290	1-deoxy-D-xylulose 5-phosphate reductoisomerase (dxr2)	8	8094442	8101055	Y	N	NS	Y
Tocochromanol Pathway	GRMZM2G315125	ABC kinase (tocopherol cyclase kinase)	8	91775747	91779470	Y	Y	NS	N
Chorismate/Tyrosine Synthesis	GRMZM2G033799	prephenate amino transferase	8	101408887	101413622	Y	Y	NS	N
IPP Synthesis	GRMZM2G145029	isopentenyl pyrophosphate isomerase	8	104659886	104663941	Y	Y	*	N
Prenyl Group Synthesis	GRMZM2G166383	phytol phosphate kinase (vte6)	8	156042532	156049434	N	Y	NS	N
IPP Synthesis	GRMZM2G172032	2-C-methyl-D-erythritol 4-phosphate cytidyltransferase	8	164748939	164752371	Y	Y	****	N
Chorismate/Tyrosine Synthesis	GRMZM2G124365	chorismate mutase	8	173103213	173107748	N	Y	*	N
Chorismate/Tyrosine Synthesis	GRMZM2G116087	chorismate mutase	8	173111772	173115806	N	Y	NS	N
IPP Synthesis	GRMZM2G173641	1-deoxy-D-xylulose 5-phosphate synthase 3 (dxs3)	9	20462059	20467072	Y	N	*	N
Chorismate/Tyrosine Synthesis	GRMZM5G877500	3-phosphoshikimate 1-carboxyvinyltransferase	9	22677939	22681262	Y	N	NS	N
Tryosine Degradation	GRMZM2G154093	homogentisate 1,2-dioxygenase	9	28610042	28612570	N	N	NS	N
Chorismate/Tyrosine Synthesis	GRMZM2G324297	arogenate/prephenate dehydrogenase family protein	9	61355950	61358310	N	Y	NS	N
Tocochromanol Pathway	GRMZM2G173358	homogentisic acid geranylgeranyl transferase 1 (hggt1)	9	92483549	92487268	N	Y	NS	N
Tocochromanol Pathway	GRMZM2G048472	homogentisate phytyl transferase 1 (vte2.1)	9	107409674	107419362	N	Y	*	N
Chorismate/Tyrosine Synthesis	GRMZM2G145451	arogenate/prephenate dehydratase	9	138320795	138328639	Y	Y	**	N
Chorismate/Tyrosine Synthesis	GRMZM2G036861	chorismate synthase	9	141935141	141941423	Y	Y	****	Y
Chorismate/Tyrosine Synthesis	GRMZM2G115841	arogenate/prephenate dehydratase	9	155764709	155766189	N	N	NS	N
Chorismate/Tyrosine Synthesis	GRMZM2G014376	shikimate biosynthesis protein aroDE	10	25975417	25980229	Y	N	****	N
Tryosine Degradation	GRMZM2G124974	maleylacetoacetate isomerase	10	31730426	31735748	Y	Y	NS	N
Chorismate/Tyrosine Synthesis	GRMZM2G125923	arogenate/prephenate dehydratase	10	113515151	113516898	N	Y	NS	N
a Correlation between gene expression level and tocopherol content in AMP508. Significant levels were designated as follows: *, p < 0.05; **, p < 0.01; ***, p < 0.001; ****, P < 0.0001.
Notes:
Information of 81 a priori candidate genes from Diepenbrock et al.(2017)
Genes that were identified in previous nested association mapping (NAM) joint linkage-genome-wide association study are bolded.

## Sheet: TS5
Table S5. Candidate genes in the QTL region on chromosome 8
Gene	Chromosome	v2_Start	v2_End	Annotation
GRMZM2G429169	8	7760229	7763240	DNAJ heat shock N-terminal domain-containing protein
GRMZM2G448776	8	7767536	7768300	Putative uncharacterized protein
GRMZM2G166507	8	7794648	7802662	DNAJ heat shock N-terminal domain-containing protein
GRMZM2G163954	8	7830394	7831680	Putative uncharacterized protein
GRMZM2G172192	8	7833817	7835022	Remorin family protein
GRMZM2G356404	8	7867023	7869788	HD domain-containing metal-dependent phosphohydrolase family protein
GRMZM2G378040	8	7873538	7878735	HD domain-containing metal-dependent phosphohydrolase family protein
GRMZM2G076458	8	7903580	7905315	Ankyrin repeat family protein; protein of unknown function DUF947
GRMZM2G080937	8	7977138	7982139	Protein EXECUTER 2, chloroplastic
GRMZM5G852505	8	8008916	8009140	Putative uncharacterized protein
GRMZM2G322047	8	8014962	8018180	Putative homeodomain-like transcription factor superfamily protein; (4S)-limonene synthase,involved in monoterpene biosynthesis
GRMZM2G036290	8	8094442	8101055	DXR2,1-deoxy-D-xylulose-5-phosphate reductoisomerase
GRMZM2G035341	8	8102307	8115202	RING-box protein 1a
GRMZM2G334457	8	8119203	8129694	Paired amphipathic helix protein Sin3-like 3
GRMZM5G851914	8	8273722	8276646	Putative uncharacterized protein
GRMZM5G860137	8	8281951	8288329	Probable acetyl-CoA acetyltransferase cytosolic 2, involved in mevalonate pathway
GRMZM5G872442	8	8289823	8294066	Putative prolin-rich extensin-like receptor protein kinase family protein; proline-rich receptor-like protein kinase PERK10
AC234160.1_FG004	8	8292384	8293709	Putative uncharacterized protein
AC234160.1_FG003	8	8302750	8305316	Beta-glucosidase 44
GRMZM5G871154	8	8307097	8308784	catalytic activity
AC194633.3_FG014	8	8338591	8340102	N-acetyl-gamma-glutamyl-phosphate reductase, amino-acid acetyltransferase NAGS2, chloroplastic
GRMZM2G132811	8	8349606	8350821	Peptidyl-prolyl cis-trans isomerase CYP26-2, chloroplastic
GRMZM2G132796	8	8351675	8357336	Protein decapping 5
GRMZM2G066057	8	8416080	8417957	Transcription factor bHLH19
GRMZM2G021614	8	8472359	8474789	ZCN9 protein
GRMZM2G382029	8	8495395	8496885	Putative MYB DNA-binding domain superfamily protein
GRMZM2G082972	8	8529135	8531407	Putative uncharacterized protein
GRMZM2G000035	8	8557534	8558269	Putative uncharacterized protein
GRMZM2G540133	8	8613555	8614313	Putative uncharacterized protein
GRMZM2G098015	8	8614577	8615827	Putative uncharacterized protein

## Sheet: TS6
Table S6. All significant SNPs for tocopherol traits detected by GWAS
Loci	Marker	Chromosome	Position (bp)a	Alleles	Frequency	Trait 1	P-value 1	Trait 2	P-value 2	Gene
S1	chr1.S_3038971	1	3038971	C/G	114/359	AT	4.87077e-07			GRMZM2G436226
S2	chr1.S_4040365	1	4040365	A/T	424/47	AT	1.46513e-06			GRMZM2G013634
S3	PZE-101132612	1	170961674	A/C	31/473	TT	1.1637e-06			GRMZM2G115615
S4	chr1.S_228564342	1	228564342	C/T	478/30	GT	1.03535e-07			GRMZM5G888696
S4	chr1.S_228564433	1	228564433	A/T	30/478	GT	1.03535e-07			GRMZM5G888696
S4	chr1.S_228564475	1	228564475	C/T	30/478	GT	1.03535e-07			GRMZM5G888696
S4	chr1.S_228564518	1	228564518	A/T	30/478	GT	1.03535e-07			GRMZM5G888696
S4	chr1.S_228564574	1	228564574	C/T	31/471	GT	7.30514e-08	TT	1.64254e-06	GRMZM5G888696
S4	PZE-101183878	1	228564617	A/G	30/475	GT	2.20043e-07			GRMZM5G888696
S5	chr2.S_5424718	2	5424718	C/T	429/34	RT	5.9519e-07			GRMZM2G055752
S6	chr2.S_136272058	2	136272058	A/T	466/31	AT	5.0328e-07			GRMZM2G043226
S6	chr2.S_136272060	2	136272060	A/C	31/466	AT	5.0328e-07			GRMZM2G043226
S6	chr2.S_136272061	2	136272061	A/T	31/466	AT	5.0328e-07			GRMZM2G043226
S6	chr2.S_136272084	2	136272084	A/T	31/466	AT	5.0328e-07			GRMZM2G043226
S6	chr2.S_136272140	2	136272140	A/G	466/31	AT	5.0328e-07			GRMZM2G043226
S6	chr2.S_136272141	2	136272141	C/T	466/31	AT	5.0328e-07			GRMZM2G043226
S6	chr2.S_136272169	2	136272169	C/T	466/31	AT	5.0328e-07			GRMZM2G043226
S6	chr2.S_136272394	2	136272394	A/G	467/31	AT	5.22604e-07			GRMZM2G043226
S6	chr2.S_136272396	2	136272396	A/G	467/31	AT	5.22604e-07			GRMZM2G043226
S6	chr2.S_136272403	2	136272403	A/G	34/464	AT	5.14137e-07			GRMZM2G043226
S7	chr2.S_149186669	2	149186669	A/C	26/471	TT	6.05988e-08	AT	1.59902e-06	GRMZM2G175008
S7	chr2.S_149187319	2	149187319	C/T	36/463	TT	3.29442e-07			GRMZM2G175008
S8	chr2.S_149204826	2	149204826	A/G	38/452	TT	5.87906e-07			GRMZM5G816552
S8	chr2.S_149204828	2	149204828	A/G	38/452	TT	5.87906e-07			GRMZM5G816552
S9	chr2.S_149514761	2	149514761	A/C	456/36	TT	1.31794e-07	GT	2.04729e-07	GRMZM2G079127
S9	chr2.S_149515487	2	149515487	C/G	27/471	TT	3.42083e-08	GT	2.00894e-07	GRMZM2G079127
S10	chr2.S_149520851	2	149520851	A/G	474/26	TT	3.08849e-09	GT	2.37159e-08	GRMZM2G079236
S10	chr2.S_149522783	2	149522783	G/T	473/26	TT	3.08854e-09	GT	2.36965e-08	GRMZM2G079236
S10	chr2.S_149522937	2	149522937	A/G	26/473	TT	3.08854e-09	GT	2.36965e-08	GRMZM2G079236
S10	chr2.S_149522941	2	149522941	C/T	473/26	TT	3.08854e-09	GT	2.36965e-08	GRMZM2G079236
S10	chr2.S_149522977	2	149522977	C/T	26/473	TT	3.08854e-09	GT	2.36965e-08	GRMZM2G079236
S11	chr2.S_149785952	2	149785952	C/T	473/26	TT	3.64696e-09	GT	2.68199e-08	GRMZM2G377797
S12	chr2.S_150700155	2	150700155	C/T	454/34	TT	1.10547e-07			GRMZM2G007283
S12	chr2.S_150700305	2	150700305	A/G	39/448	TT	4.77427e-09	GT	2.71854e-07	GRMZM2G007283
S12	chr2.S_150702210	2	150702210	C/T	42/445	TT	7.2001e-09	GT	6.38122e-07	GRMZM2G007283
S12	chr2.S_150703980	2	150703980	C/T	445/41	TT	7.37812e-09	GT	4.24641e-07	GRMZM2G007283
S12	chr2.S_150704064	2	150704064	A/C	41/445	TT	7.37812e-09	GT	4.24641e-07	GRMZM2G007283
S12	chr2.S_150704088	2	150704088	A/G	41/445	TT	7.37812e-09	GT	4.24641e-07	GRMZM2G007283
S13	chr2.S_207378625	2	207378625	A/C	36/454	TT	1.90456e-09	GT	9.29145e-08	GRMZM2G022213
S13	chr2.S_207378663	2	207378663	A/G	36/454	TT	1.90456e-09	GT	9.29145e-08	GRMZM2G022213
S13	chr2.S_207380989	2	207380989	C/T	456/36	TT	7.96693e-08	GT	1.61478e-06	GRMZM2G022213
S14	chr3.S_2139263	3	2139263	C/T	428/23	AT	5.22545e-07			GRMZM2G170013
S15	chr3.S_2218034	3	2218034	C/T	25/446	TT	1.87462e-07			GRMZM2G159307
S15	chr3.S_2218607	3	2218607	A/G	26/444	TT	6.76806e-07			GRMZM2G159307
S16	chr3.S_2220756	3	2220756	A/G	25/446	TT	1.87462e-07			GRMZM2G159388
S17	chr3.S_232043044	3	232043044	C/T	457/25	AT	1.47151e-06			GRMZM5G875655
S17	chr3.S_232043153	3	232043153	C/T	457/25	AT	1.47151e-06			GRMZM5G875655
S17	chr3.S_232043402	3	232043402	C/T	25/457	AT	1.47151e-06			GRMZM5G875655
S17	chr3.S_232044135	3	232044135	C/T	25/457	AT	1.62859e-06			GRMZM5G875655
S18	chr4.S_18686833	4	18686833	C/T	29/472	TT	1.65457e-07	GT	9.44804e-07	GRMZM5G892742
S18	chr4.S_18686834	4	18686834	C/T	29/472	TT	1.65457e-07	GT	9.44804e-07	GRMZM5G892742
S19	PZE-104028481	4	34338513	A/G	90/399	TT	8.33614e-07	GT	1.48264e-06	GRMZM2G000481
S19	chr4.S_34338552	4	34338552	C/T	403/101	TT	1.6011e-06	GT	1.65859e-06	GRMZM2G000481
S20	chr4.S_34467924	4	34467924	C/T	403/101	TT	1.6011e-06	GT	1.65859e-06	GRMZM2G157306
S20	chr4.S_34473783	4	34473783	C/G	403/101	TT	1.6011e-06	GT	1.65859e-06	GRMZM2G157306
S21	chr4.S_54553527	4	54553527	G/T	455/28	RT	1.70682e-06			GRMZM2G121776
S22	chr4.S_136059154	4	136059154	C/G	46/431	RT	1.42452e-06			GRMZM2G067417
S23	chr4.S_151748204	4	151748204	A/G	34/450	TT	8.20158e-07			GRMZM2G150714
S24	chr4.S_201887561	4	201887561	A/G	33/460	AT	6.57851e-07			GRMZM2G000608
S25	chr4.S_239794450	4	239794450	C/T	429/31	AT	6.94986e-07			GRMZM2G150251
S26	chr5.S_1936	5	1936	C/T	418/38	RT	4.86507e-08			GRMZM2G356204
S27	chr5.S_108368	5	108368	A/C	434/37	RT	2.96819e-08			GRMZM2G089498
S27	chr5.S_108369	5	108369	C/T	37/434	RT	2.96819e-08			GRMZM2G089498
S27	chr5.S_109095	5	109095	C/T	433/38	RT	7.78135e-08			GRMZM2G089498
S28	chr5.S_2582651	5	2582651	C/T	24/449	RT	1.67298e-06			GRMZM2G110952
S28	chr5.S_2582687	5	2582687	C/T	24/449	RT	1.67298e-06			GRMZM2G110952
S29	chr5.S_6803634	5	6803634	A/T	99/338	TT	1.08786e-06			GRMZM2G086287
S29	chr5.S_6803876	5	6803876	C/T	337/100	TT	1.05538e-06			GRMZM2G086287
S29	chr5.S_6803903	5	6803903	C/T	337/100	TT	1.05538e-06			GRMZM2G086287
S29	chr5.S_6803934	5	6803934	C/T	338/99	TT	1.08786e-06			GRMZM2G086287
S29	chr5.S_6804176	5	6804176	C/T	338/99	TT	1.08786e-06			GRMZM2G086287
S29	chr5.S_6804312	5	6804312	A/G	99/338	TT	1.08786e-06			GRMZM2G086287
S29	chr5.S_6804406	5	6804406	A/G	338/99	TT	1.08786e-06			GRMZM2G086287
S29	chr5.S_6805126	5	6805126	G/T	338/99	TT	1.08786e-06			GRMZM2G086287
S29	chr5.S_6805234	5	6805234	C/T	338/99	TT	1.08786e-06			GRMZM2G086287
S29	chr5.S_6805341	5	6805341	C/T	99/338	TT	1.08786e-06			GRMZM2G086287
S29	chr5.S_6805362	5	6805362	A/T	99/338	TT	1.08786e-06			GRMZM2G086287
S29	chr5.S_6805384	5	6805384	A/G	99/338	TT	1.08786e-06			GRMZM2G086287
S29	chr5.S_6805416	5	6805416	A/T	99/338	TT	1.08786e-06			GRMZM2G086287
S29	chr5.S_6805480	5	6805480	G/T	338/99	TT	1.08786e-06			GRMZM2G086287
S29	chr5.S_6805760	5	6805760	A/G	98/339	TT	9.49325e-07			GRMZM2G086287
S29	chr5.S_6806066	5	6806066	C/T	98/339	TT	9.49325e-07			GRMZM2G086287
S29	chr5.S_6806090	5	6806090	A/G	98/339	TT	9.49325e-07			GRMZM2G086287
S29	chr5.S_6806177	5	6806177	C/G	97/340	TT	1.23327e-06			GRMZM2G086287
S29	chr5.S_6806219	5	6806219	C/T	98/339	TT	9.49325e-07			GRMZM2G086287
S30	chr5.S_20773412	5	20773412	A/G	35/446	TT	7.12442e-07			GRMZM2G002874
S31	chr5.S_26095529	5	26095529	A/G	50/437	TT	2.39595e-07			GRMZM2G022175
S31	chr5.S_26095624	5	26095624	A/G	437/50	TT	2.39595e-07			GRMZM2G022175
S32	chr5.S_90530346	5	90530346	G/T	32/467	AT	1.2798e-06			GRMZM2G046155
S33	chr5.S_175728543	5	175728543	A/G	292/164	GT	3.32747e-07	TT	1.63068e-06	GRMZM2G024739
S34	chr5.S_188606921	5	188606921	C/T	401/70	TT	1.28152e-06			GRMZM2G139858
S35	chr5.S_196508571	5	196508571	C/T	463/29	AT	2.399e-07			GRMZM2G022645
S35	chr5.S_196508766	5	196508766	C/T	430/39	RT	6.50369e-08			GRMZM2G022645
S35	chr5.S_196510693	5	196510693	A/G	27/453	AT	4.99415e-07			GRMZM2G022645
S35	chr5.S_196511036	5	196511036	C/G	59/407	AT	1.34968e-08	RT	5.29771e-07	GRMZM2G022645
S35	chr5.S_196511108	5	196511108	C/G	27/453	RT	7.0324e-07			GRMZM2G022645
S36	chr5.S_198879413	5	198879413	A/G	335/150	AT	4.29831e-07			GRMZM2G413829
S36	chr5.S_198879415	5	198879415	C/T	335/150	AT	4.29831e-07			GRMZM2G413829
S37	chr5.S_199371029	5	199371029	C/G	62/428	AT	1.08891e-08	RT	1.34157e-07	GRMZM2G376067
S37	chr5.S_199373005	5	199373005	G/T	428/62	AT	1.08891e-08	RT	1.34157e-07	GRMZM2G376067
S37	chr5.S_199373231	5	199373231	G/T	428/62	AT	1.08891e-08	RT	1.34157e-07	GRMZM2G376067
S37	chr5.S_199373289	5	199373289	C/T	62/428	AT	1.08891e-08	RT	1.34157e-07	GRMZM2G376067
S37	chr5.S_199373414	5	199373414	A/G	63/426	AT	4.40696e-09	RT	2.08231e-07	GRMZM2G376067
S38	chr5.S_199377626	5	199377626	A/C	62/428	AT	1.08891e-08	RT	1.34157e-07	GRMZM2G027741
S38	chr5.S_199378010	5	199378010	A/G	62/428	AT	1.08891e-08	RT	1.34157e-07	GRMZM2G027741
S38	chr5.S_199379904	5	199379904	C/T	428/62	AT	1.08891e-08	RT	1.34157e-07	GRMZM2G027741
S38	chr5.S_199380227	5	199380227	C/T	428/62	AT	1.08891e-08	RT	1.34157e-07	GRMZM2G027741
S38	chr5.S_199380407	5	199380407	C/G	63/429	AT	2.14933e-09	RT	1.68593e-08	GRMZM2G027741
S39	PZE-105146513	5	199647442	A/G	434/60	AT	3.8153e-11	RT	1.89108e-09	GRMZM5G823157
S40	chr5.S_199862910	5	199862910	A/G	413/54	RT	1.70233e-08			GRMZM2G021270
S41	chr5.S_199871369	5	199871369	A/G	428/43	RT	2.80136e-12	AT	1.05801e-06	GRMZM2G317738
S42	chr5.S_199984630	5	199984630	A/G	38/439	RT	2.08814e-11	AT	1.07913e-07	AC233960.1_FG002
S43	chr5.S_200114897	5	200114897	C/T	265/198	AT	6.00858e-09	RT	1.08509e-07	GRMZM2G108996
S43	chr5.S_200114905	5	200114905	G/T	186/277	AT	1.84225e-06			GRMZM2G108996
S43	chr5.S_200114909	5	200114909	C/T	191/273	AT	4.18802e-07			GRMZM2G108996
S43	chr5.S_200114947	5	200114947	A/T	260/192	AT	2.24515e-09	RT	1.56698e-06	GRMZM2G108996
S43	chr5.S_200114950	5	200114950	A/G	189/263	AT	2.82843e-10	RT	1.50509e-07	GRMZM2G108996
S43	chr5.S_200114951	5	200114951	A/T	263/189	AT	2.82843e-10	RT	1.50509e-07	GRMZM2G108996
S43	chr5.S_200114953	5	200114953	A/G	263/189	AT	2.82843e-10	RT	1.50509e-07	GRMZM2G108996
S43	chr5.S_200114954	5	200114954	A/G	189/263	AT	2.82843e-10	RT	1.50509e-07	GRMZM2G108996
S43	PZE-105147361	5	200115761	A/G	327/159	RT	7.65398e-07			GRMZM2G108996
S44	chr5.S_200292540	5	200292540	A/C	285/164	RT	1.87455e-07			GRMZM2G034876
S44	chr5.S_200292661	5	200292661	A/G	158/291	RT	2.48959e-07			GRMZM2G034876
S44	chr5.S_200293660	5	200293660	A/T	175/274	RT	2.58103e-08	AT	1.14075e-06	GRMZM2G034876
S44	chr5.S_200293667	5	200293667	C/G	278/171	RT	3.63591e-08			GRMZM2G034876
S44	chr5.S_200293668	5	200293668	C/T	279/170	RT	2.67074e-08	AT	1.5744e-06	GRMZM2G034876
S44	chr5.S_200293669	5	200293669	A/G	279/170	RT	2.67074e-08	AT	1.5744e-06	GRMZM2G034876
S44	chr5.S_200293670	5	200293670	C/G	170/279	RT	2.67074e-08	AT	1.5744e-06	GRMZM2G034876
S44	chr5.S_200293693	5	200293693	G/T	270/179	RT	7.59582e-09			GRMZM2G034876
S44	chr5.S_200294718	5	200294718	A/T	199/249	AT	3.10215e-10	RT	1.02033e-06	GRMZM2G034876
S44	chr5.S_200294736	5	200294736	A/G	206/241	AT	3.8874e-09	RT	4.92297e-08	GRMZM2G034876
S44	chr5.S_200294763	5	200294763	C/T	136/318	AT	3.30702e-07	RT	9.66061e-07	GRMZM2G034876
S44	PZE-105147666	5	200300836	A/G	351/124	AT	6.81188e-11			GRMZM2G034876
S45	chr5.S_200367420	5	200367420	G/T	130/346	AT	4.41157e-21	RT	4.33801e-11	GRMZM2G035213
S45	PZB02283.1	5	200367532	A/G	98/395	AT	2.54782e-18	RT	7.79702e-11	GRMZM2G035213
S45	chr5.S_200369079	5	200369079	G/T	394/100	AT	8.93095e-17	RT	5.61839e-10	GRMZM2G035213
S45	PZE-105147738	5	200369124	A/G	95/392	AT	1.86475e-16	RT	8.78541e-10	GRMZM2G035213
S45	chr5.S_200369163	5	200369163	G/T	114/371	AT	4.07575e-22	RT	4.45407e-11	GRMZM2G035213
S45	chr5.S_200370009	5	200370009	A/G	104/382	AT	5.02985e-15	RT	9.04091e-10	GRMZM2G035213
S45	chr5.S_200370013	5	200370013	A/G	95/392	AT	1.99874e-13	RT	2.67521e-07	GRMZM2G035213
S45	PZE-105147766	5	200370065	A/G	261/212	RT	4.98317e-10	AT	2.60824e-09	GRMZM2G035213
S45	chr5.S_200370675	5	200370675	C/G	371/102	AT	6.78373e-08			GRMZM2G035213
S45	chr5.S_200370683	5	200370683	A/T	90/398	AT	6.74554e-13	RT	4.68174e-07	GRMZM2G035213
S45	chr5.S_200370743	5	200370743	A/C	35/462	AT	5.91705e-07			GRMZM2G035213
S45	chr5.S_200370781	5	200370781	C/G	310/165	AT	3.75566e-15	RT	1.42416e-12	GRMZM2G035213
S45	chr5.S_200370782	5	200370782	A/G	313/162	AT	8.64672e-16	RT	4.39605e-13	GRMZM2G035213
S45	chr5.S_200380468	5	200380468	G/T	303/157	AT	4.22123e-07			GRMZM2G035213
S45	chr5.S_200380534	5	200380534	G/T	304/156	AT	8.09314e-07			GRMZM2G035213
S46	chr5.S_200380572	5	200380572	A/G	222/241	AT	1.02258e-15	RT	8.2815e-09	GRMZM2G167431
S46	chr5.S_200380573	5	200380573	A/T	285/179	AT	2.93986e-08			GRMZM2G167431
S46	chr5.S_200380575	5	200380575	C/T	222/241	AT	1.02258e-15	RT	8.2815e-09	GRMZM2G167431
S46	chr5.S_200380576	5	200380576	A/G	260/211	AT	2.96398e-19	RT	2.12902e-10	GRMZM2G167431
S46	chr5.S_200380614	5	200380614	C/G	198/266	AT	2.28053e-09			GRMZM2G167431
S46	chr5.S_200380699	5	200380699	G/T	250/214	AT	1.4445e-15	RT	1.48421e-09	GRMZM2G167431
S46	chr5.S_200380732	5	200380732	A/G	250/214	AT	1.4445e-15	RT	1.48421e-09	GRMZM2G167431
S46	chr5.S_200380825	5	200380825	A/C	208/247	AT	1.20573e-12	RT	8.74284e-08	GRMZM2G167431
S46	chr5.S_200381453	5	200381453	G/T	247/208	AT	1.20573e-12	RT	8.74284e-08	GRMZM2G167431
S46	chr5.S_200381475	5	200381475	A/G	247/208	AT	1.20573e-12	RT	8.74284e-08	GRMZM2G167431
S46	chr5.S_200382168	5	200382168	A/C	229/250	AT	5.24517e-13	RT	7.16065e-07	GRMZM2G167431
S46	chr5.S_200382301	5	200382301	C/G	225/251	AT	2.5526e-13	RT	4.166e-07	GRMZM2G167431
S46	chr5.S_200382311	5	200382311	A/G	284/169	AT	1.71463e-06			GRMZM2G167431
S47	chr5.S_200435108	5	200435108	A/G	169/303	AT	1.38764e-17	RT	8.33222e-12	GRMZM2G325019
S47	chr5.S_200435117	5	200435117	G/T	97/372	AT	1.97564e-08			GRMZM2G325019
S47	PZE-105147471	5	200435300	A/G	255/218	AT	2.10808e-14	RT	1.87532e-10	GRMZM2G325019
S47	chr5.S_200436292	5	200436292	A/G	227/250	AT	5.10308e-21	RT	2.25449e-13	GRMZM2G325019
S47	chr5.S_200437084	5	200437084	A/C	209/259	AT	9.09478e-13	RT	1.33967e-09	GRMZM2G325019
S47	chr5.S_200437162	5	200437162	C/G	233/238	RT	6.90349e-10	AT	1.1494e-09	GRMZM2G325019
S47	chr5.S_200437319	5	200437319	A/G	306/161	AT	2.16845e-09	RT	1.13724e-07	GRMZM2G325019
S47	chr5.S_200437366	5	200437366	C/T	254/221	AT	9.98963e-09	RT	2.15967e-07	GRMZM2G325019
S47	chr5.S_200437468	5	200437468	C/T	231/245	AT	1.53289e-10	RT	2.33389e-09	GRMZM2G325019
S47	chr5.S_200437599	5	200437599	C/G	82/390	AT	4.63601e-10			GRMZM2G325019
S47	chr5.S_200437607	5	200437607	C/G	91/377	AT	1.25786e-09			GRMZM2G325019
S47	chr5.S_200437642	5	200437642	A/G	271/184	AT	5.66807e-13	RT	9.76604e-09	GRMZM2G325019
S47	chr5.S_200437660	5	200437660	A/G	404/63	AT	7.81134e-08			GRMZM2G325019
S47	chr5.S_200437708	5	200437708	C/T	351/105	AT	1.46467e-10			GRMZM2G325019
S47	chr5.S_200437813	5	200437813	A/T	122/341	AT	6.49192e-07	RT	8.68792e-07	GRMZM2G325019
S47	chr5.S_200437879	5	200437879	A/G	198/259	AT	5.60217e-17	RT	3.19866e-10	GRMZM2G325019
S47	chr5.S_200437882	5	200437882	A/G	425/45	AT	6.44134e-09			GRMZM2G325019
S47	chr5.S_200437909	5	200437909	C/T	45/425	AT	6.44134e-09			GRMZM2G325019
S47	chr5.S_200438027	5	200438027	A/G	277/177	AT	2.50679e-15	RT	6.1258e-09	GRMZM2G325019
S47	chr5.S_200438197	5	200438197	G/T	299/153	AT	3.35293e-13	RT	5.18294e-07	GRMZM2G325019
S47	chr5.S_200438220	5	200438220	C/G	376/87	AT	1.51182e-09			GRMZM2G325019
S47	chr5.S_200438234	5	200438234	C/T	301/151	AT	5.21193e-09			GRMZM2G325019
S47	chr5.S_200438247	5	200438247	A/G	82/378	AT	4.17891e-07			GRMZM2G325019
S47	chr5.S_200438314	5	200438314	C/T	281/170	AT	3.50173e-12	RT	3.59278e-07	GRMZM2G325019
S48	chr5.S_200438352	5	200438352	C/T	158/293	AT	8.13952e-12	RT	7.12256e-07	GRMZM2G325038
S48	chr5.S_200438462	5	200438462	A/G	138/322	AT	5.79637e-12	RT	2.57754e-09	GRMZM2G325038
S48	chr5.S_200438465	5	200438465	C/T	139/321	AT	3.65279e-12	RT	2.01122e-09	GRMZM2G325038
S48	chr5.S_200438466	5	200438466	A/T	139/321	AT	3.65279e-12	RT	2.01122e-09	GRMZM2G325038
S48	chr5.S_200438485	5	200438485	C/T	292/165	AT	3.18762e-09	RT	1.06911e-08	GRMZM2G325038
S48	chr5.S_200438560	5	200438560	A/C	183/268	AT	1.8028e-10	RT	3.80727e-08	GRMZM2G325038
S48	chr5.S_200438572	5	200438572	C/T	290/161	RT	9.68715e-10	AT	1.50153e-08	GRMZM2G325038
S48	chr5.S_200438590	5	200438590	C/G	279/172	AT	2.27259e-11	RT	2.48625e-09	GRMZM2G325038
S48	chr5.S_200438694	5	200438694	G/T	187/264	AT	1.24036e-13	RT	2.40771e-10	GRMZM2G325038
S48	chr5.S_200438801	5	200438801	G/T	46/421	AT	1.90548e-07			GRMZM2G325038
S48	chr5.S_200438905	5	200438905	A/T	331/124	AT	6.38321e-07			GRMZM2G325038
S48	chr5.S_200438920	5	200438920	A/G	169/284	RT	3.89224e-07			GRMZM2G325038
S49	chr5.S_200481780	5	200481780	C/T	168/291	RT	6.74457e-08	AT	1.36011e-07	GRMZM2G092959
S50	chr5.S_200527129	5	200527129	A/C	341/125	RT	7.51245e-07			GRMZM2G108087
S50	chr5.S_200527135	5	200527135	C/T	125/341	RT	7.51245e-07			GRMZM2G108087
S50	chr5.S_200527246	5	200527246	C/T	124/342	RT	6.41283e-07			GRMZM2G108087
S50	chr5.S_200528650	5	200528650	G/T	261/191	AT	2.02194e-07			GRMZM2G108087
S50	chr5.S_200528660	5	200528660	G/T	261/191	AT	2.02194e-07			GRMZM2G108087
S50	chr5.S_200528663	5	200528663	C/G	196/256	AT	6.5572e-07			GRMZM2G108087
S50	chr5.S_200528699	5	200528699	A/C	326/133	RT	1.1471e-07			GRMZM2G108087
S51	chr5.S_200552005	5	200552005	A/T	86/386	AT	7.18405e-11	RT	1.05094e-10	GRMZM2G092749
S51	chr5.S_200552079	5	200552079	A/C	300/157	AT	9.37687e-09	RT	9.63393e-07	GRMZM2G092749
S51	chr5.S_200552153	5	200552153	C/T	109/359	RT	2.64047e-08	AT	1.51065e-07	GRMZM2G092749
S51	chr5.S_200552162	5	200552162	C/G	359/109	RT	2.64047e-08	AT	1.51065e-07	GRMZM2G092749
S52	chr5.S_200684527	5	200684527	C/G	35/446	AT	4.81798e-10			GRMZM2G150374
S52	chr5.S_200684528	5	200684528	A/C	35/446	AT	4.81798e-10			GRMZM2G150374
S52	chr5.S_200684529	5	200684529	G/T	35/446	AT	4.81798e-10			GRMZM2G150374
S52	chr5.S_200684530	5	200684530	C/T	35/446	AT	4.81798e-10			GRMZM2G150374
S52	chr5.S_200686561	5	200686561	C/T	35/446	AT	4.39628e-10			GRMZM2G150374
S53	chr5.S_200778988	5	200778988	A/G	288/168	RT	1.25507e-06			GRMZM2G046909
S53	chr5.S_200779131	5	200779131	C/T	169/287	RT	1.51032e-06			GRMZM2G046909
S54	chr5.S_200822060	5	200822060	A/G	425/61	AT	2.43907e-08			GRMZM2G046748
S54	chr5.S_200824912	5	200824912	C/T	209/260	AT	8.21536e-09			GRMZM2G046748
S54	PUT-163a-148963345-597	5	200824929	A/G	215/259	AT	1.18113e-06			GRMZM2G046748
S55	SYN5678	5	200871732	A/G	413/71	AT	1.16964e-08	RT	1.4857e-06	GRMZM2G347767
S56	PZE-105148878	5	200877505	A/C	228/247	AT	1.58565e-07			GRMZM2G046244
S56	chr5.S_200878876	5	200878876	A/G	285/177	AT	3.29614e-10			GRMZM2G046244
S56	chr5.S_200878917	5	200878917	C/G	176/286	AT	4.56561e-10			GRMZM2G046244
S56	chr5.S_200878929	5	200878929	A/T	179/284	AT	1.04527e-09			GRMZM2G046244
S57	chr5.S_201072279	5	201072279	A/T	74/380	AT	1.00459e-06			GRMZM2G050734
S57	chr5.S_201073030	5	201073030	C/T	75/378	AT	1.57971e-06			GRMZM2G050734
S58	chr5.S_201226344	5	201226344	G/T	419/61	AT	1.94652e-07			GRMZM2G417229
S59	chr5.S_201267187	5	201267187	A/G	50/439	AT	6.67249e-09			GRMZM2G320307
S60	chr5.S_201403633	5	201403633	A/G	57/428	AT	6.96352e-07			GRMZM2G140739
S61	chr5.S_201471104	5	201471104	A/G	45/437	AT	1.03984e-06			GRMZM2G147377
S62	chr5.S_201938646	5	201938646	C/T	442/51	AT	9.39354e-10			GRMZM2G009506
S63	chr5.S_202054574	5	202054574	A/G	42/462	AT	5.94428e-08			GRMZM2G020040
S63	chr5.S_202058856	5	202058856	A/G	44/459	AT	4.37454e-08			GRMZM2G020040
S63	chr5.S_202059377	5	202059377	C/G	42/462	AT	5.94428e-08			GRMZM2G020040
S64	SYN35167	5	202061590	A/G	453/39	AT	7.65185e-08			GRMZM2G315127
S64	chr5.S_202063233	5	202063233	A/G	42/461	AT	5.79233e-08			GRMZM2G315127
S64	SYN35165	5	202065247	A/C	24/451	AT	4.30213e-07			GRMZM2G315127
S65	chr5.S_202084979	5	202084979	C/T	465/40	AT	3.49493e-08			GRMZM2G180983
S65	chr5.S_202085266	5	202085266	A/G	42/462	AT	5.77803e-08			GRMZM2G180983
S65	SYN35180	5	202085442	A/G	40/435	AT	1.26916e-07			GRMZM2G180983
S65	SYN35179	5	202085459	A/G	39/451	AT	8.75904e-08			GRMZM2G180983
S66	chr5.S_202095425	5	202095425	C/G	456/42	AT	6.34124e-08			GRMZM2G481605
S67	SYN32527	5	202132225	A/G	103/379	RT	1.40498e-06			GRMZM2G341957
S68	chr5.S_202221152	5	202221152	C/T	413/53	AT	3.9098e-07			GRMZM2G475349
S69	chr5.S_202286259	5	202286259	A/G	38/463	AT	1.94039e-07			GRMZM2G164912
S69	chr5.S_202286260	5	202286260	C/T	38/463	AT	1.94039e-07			GRMZM2G164912
S69	chr5.S_202286261	5	202286261	A/C	231/239	AT	7.20994e-07			GRMZM2G164912
S69	chr5.S_202287726	5	202287726	A/G	38/462	AT	2.1822e-07			GRMZM2G164912
S70	chr5.S_212093838	5	212093838	A/G	28/454	RT	6.03952e-07			GRMZM2G039683
S71	chr5.S_213281088	5	213281088	A/G	38/424	AT	1.16925e-06			GRMZM2G018484
S71	chr5.S_213281249	5	213281249	A/T	36/430	AT	2.21529e-07			GRMZM2G018484
S72	chr5.S_213282225	5	213282225	G/T	443/37	AT	4.00961e-08			GRMZM2G018103
S72	chr5.S_213282760	5	213282760	A/G	442/39	AT	4.26838e-08			GRMZM2G018103
S73	chr6.S_7137764	6	7137764	A/G	36/456	RT	8.17499e-07			GRMZM2G127299
S74	chr6.S_92311076	6	92311076	G/T	461/34	GT	1.19244e-06			GRMZM2G146190
S74	chr6.S_92311381	6	92311381	C/G	34/461	GT	1.19244e-06			GRMZM2G146190
S74	chr6.S_92311403	6	92311403	A/C	34/461	GT	1.19244e-06			GRMZM2G146190
S74	chr6.S_92311428	6	92311428	A/G	34/461	GT	1.19244e-06			GRMZM2G146190
S74	chr6.S_92311455	6	92311455	C/G	34/461	GT	1.19244e-06			GRMZM2G146190
S74	chr6.S_92311522	6	92311522	A/G	34/461	GT	1.19244e-06			GRMZM2G146190
S74	chr6.S_92311686	6	92311686	A/G	461/34	GT	1.19244e-06			GRMZM2G146190
S75	chr6.S_104858404	6	104858404	A/T	42/456	TT	4.01939e-08	GT	1.1589e-07	GRMZM2G169089
S75	chr6.S_104858461	6	104858461	C/T	454/44	GT	6.75439e-08	TT	2.11784e-07	GRMZM2G169089
S75	chr6.S_104858493	6	104858493	C/T	454/45	GT	2.21378e-08	TT	9.25879e-08	GRMZM2G169089
S76	chr8.S_8399315	8	8399315	C/T	454/26	TT	1.461e-08	GT	1.27678e-06	GRMZM2G066057
S77	chr8.S_23889464	8	23889464	A/G	36/456	TT	1.08192e-06			GRMZM2G099483
S78	chr8.S_38490100	8	38490100	A/T	31/475	GT	3.6563e-07	TT	4.54081e-07	GRMZM2G097103
S79	chr8.S_38520871	8	38520871	A/G	31/476	TT	1.35948e-08	GT	2.16543e-08	GRMZM2G003022
S80	chr9.S_141452577	9	141452577	A/C	51/428	RT	5.42693e-07			GRMZM5G818232
S81	chr10.S_4694476	10	4694476	G/T	405/78	RT	2.61633e-07			GRMZM2G004534
S81	chr10.S_4695464	10	4695464	C/T	413/74	RT	1.20922e-07			GRMZM2G004534
S81	chr10.S_4695681	10	4695681	A/G	75/412	RT	3.70364e-07			GRMZM2G004534
S81	chr10.S_4695862	10	4695862	G/T	81/385	RT	1.25169e-06			GRMZM2G004534
S81	chr10.S_4696252	10	4696252	C/T	384/82	RT	1.7486e-06			GRMZM2G004534
S82	chr10.S_10600038	10	10600038	C/T	33/454	RT	2.16874e-07			GRMZM2G402493
S82	chr10.S_10600039	10	10600039	C/G	454/33	RT	2.16874e-07			GRMZM2G402493
S82	chr10.S_10600040	10	10600040	A/G	33/454	RT	2.16874e-07			GRMZM2G402493
S83	PZE-110061746	10	116894888	A/G	44/460	TT	5.607e-07	GT	1.29859e-06	GRMZM2G054632
S84	PZE-110062783	10	117774209	A/G	29/446	TT	1.04985e-06			GRMZM2G009888
S85	chr10.S_136945275	10	136945275	A/G	393/74	RT	1.75681e-06			AC235534.1_FG001
S86	chr10.S_140994710	10	140994710	A/G	452/33	RT	6.19239e-08			GRMZM2G109753
S86	chr10.S_140994750	10	140994750	A/G	33/453	RT	6.19239e-08			GRMZM2G109753
a Physical position was according to B73 reference genome AGPv2.
Note: Some SNPs exhibit significance for more than one trait. “Trait 1”, “Trait 2” and the corresponding p-value are listed.

## Sheet: TS7
Table S7. Independent SNPs from conditional GWAS
Loci	Marker	Chromosome	Position	Allelesa	Frequency	QTL support	QTL support -trait	QTL support -population	Trait 1	P-value 1	Trait 2	P-value 2	368 GWASb	Oil content GWAS	Local eQTL of the located gene	cis-eQTL distance	SNP type	Gene ID	Short name	Annotation
S1	chr1.S_3038971	1	3038971	C/G	114/359	QTL1	AT	ZY	AT	4.87077e-07			Y		5.00896e-07	2.5kb downstr	intergenic	GRMZM2G436226	ZfCCCH19	Zinc finger CCCH domain-containing protein 19 (Arabidopsis)
S3	PZE-101132612	1	170961674	A/C	31/473	QTL7	DT	KB	TT	1.1637e-06				Y	none		synonymous	GRMZM2G115615	TPR3	TPR3,Tetratricopeptide repeat (TPR)-like superfamily protein, photomorphogenesis,regulation of flower development
S4	chr1.S_228564574	1	228564574	C/T	31/471	QTL8	DT/GT/AT/TT	DK/ZS	GT	7.30514e-08	TT	1.64254e-06					3'UTR	GRMZM5G888696	Tic110	Protein TIC110, chloroplastic (Arabidopsis)
S5	chr2.S_5424718	2	5424718	T/C	34/429				RT	5.9519e-07					none		3'UTR	GRMZM2G055752	DNAtopo2	DNA topoisomerase 2
S6	chr2.S_136272058	2	136272058	T/A	31/466	QTL13	DT	KC	AT	5.0328e-07					9.04828e-13	within gene	synonymous	GRMZM2G043226	EMB2739	Embryo defective 2739, DSP2 (Arabidopsis)
S10	chr2.S_149520851	2	149520851	G/A	26/474	QTL13	DT	KC	TT	3.08849e-09	GT	2.37159e-08	Y	Y	none		synonymous	GRMZM2G079236	LACS	LACS, Acyl-CoA synthetase long-chain family member 3
S13	chr2.S_207378625	2	207378625	A/C	36/454	QTL14	DT/AT/RT	BB/KC/ZS	TT	1.90456e-09	GT	9.29145e-08	Y		1.06e-16	within gene	5'UTR	GRMZM2G022213	IDD16	Protein indeterminate-domain 16,Zinc ion binding
S14	chr3.S_2139263	3	2139263	T/C	23/428				AT	5.22545e-07			Y		none		synonymous	GRMZM2G170013	NYC1	Chlorophyll b reductase NYC1, chloroplastic
S15	chr3.S_2218034	3	2218034	C/T	25/446				TT	1.87462e-07			Y		1.71e-06	within gene	3'UTR	GRMZM2G159307	DAA1	P-loop containing nucleoside triphosphate hydrolases superfamily protein, involved in chlorophyllide a biosynthesis I; DAA1,Target promoter of the male germline-specific transcription factor DUO1 (Arabidopsis)
S18	chr4.S_18686833	4	18686833	C/T	29/472				TT	1.65457e-07	GT	9.44804e-07	Y		4e-12	within gene	3'UTR	GRMZM5G892742	dnaJ	Chaperone protein dnaJ-related (Arabidopsis)
S22	chr4.S_136059154	4	136059154	C/G	46/431				RT	1.42452e-06			Y		3.37002e-10	within gene	3'UTR	GRMZM2G067417	Vib	Cytochrome c oxidase polypeptide Vib,Pathway: aerobic respiration -- electron donor II
S23	chr4.S_151748204	4	151748204	A/G	34/450				TT	8.20158e-07					8.73e-13	within gene	5'UTR	GRMZM2G150714	Kinase	Putative leucine-rich repeat receptor-like protein kinase family protein
S24	chr4.S_201887561	4	201887561	A/G	33/460				AT	6.57851e-07					8.9e-11	16kb downstr	non-synnonymous	GRMZM2G000608	SINE2	Plant KASH protein SINE2; SINE2 interacts with SUN1 and SUN2 and is localized at the nuclear envelope; ARM repeat superfamily protein
S25	chr4.S_239794450	4	239794450	T/C	31/429				AT	6.94986e-07					1.7e-09	1kb downstr	synonymous	GRMZM2G150251	SPP	Homologous to Signal Peptide Peptidases (SPP), required for pollen development and pollen germination. ; Aspartic-type endopeptidase activity
S27	chr5.S_108368	5	108368	C/A	37/434				RT	2.96819e-08					3.34266e-10	within gene	3'UTR	GRMZM2G089498	RbASCH	RNA-binding ASCH domain protein (Arabidopsis)
S30	chr5.S_20773412	5	20773412	A/G	35/446	QTL21	DT/GT/AT/TT/RT	BB/KC/ZY	TT	7.12442e-07					9.30404e-14	within gene	non-synnonymous	GRMZM2G002874	RBP45C	Polyadenylate-binding protein RBP45C
S31	chr5.S_26095529	5	26095529	A/G	50/437	QTL21	DT/GT/AT/TT/RT	BB/KC/ZY	TT	2.39595e-07			Y		none		3'UTR	GRMZM2G022175	RING1-like	E3 ubiquitin-protein ligase RING1-like
S33	chr5.S_175728543	5	175728543	G/A	164/292				GT	3.32747e-07	TT	1.63068e-06			none		promoter	GRMZM2G024739	CRY1	CRY1, Cryptochrome-1; blue light photoreceptor activity
S35	chr5.S_196508766	5	196508766	T/C	39/430	QTL23	GT/AT/RT	BB/DK/KC/ZY/KB	RT	6.50369e-08					1.82e-09	within gene	synonymous	GRMZM2G022645	LYK2	Protein LYK2; protein serine/threonine kinase activity
S39	PZE-105146513	5	199647442	G/A	60/434	QTL23	GT/AT/RT	BB/DK/KC/ZY/KB	AT	3.8153e-11	RT	1.89108e-09	Y		none		intron	GRMZM5G823157	WRKY46	WRKY transcription factor 46
S45	chr5.S_200369163	5	200369163	T/G	371/114	QTL23	GT/AT/RT	BB/DK/KC/ZY/KB	AT	4.07575e-22	RT	4.45407e-11	Y		1.38332e-19	within gene	synonymous	GRMZM2G035213	ZmVTE4	VTE4, Gamma-tocopherol methyltransferase
S47	chr5.S_200436292	5	200436292	A/G	227/250	QTL23	GT/AT/RT	BB/DK/KC/ZY/KB	AT	5.10308e-21	RT	2.25449e-13	Y		2.19e-13	within gene	synonymous	GRMZM2G325019	OTP51	Organelle transcript processing51; pentatricopeptide repeat-containing protein, chloroplastic
S73	chr6.S_7137764	6	7137764	A/G	36/456				RT	8.17499e-07					none		promoter	GRMZM2G127299	GTE8	Transcription factor GTE8
S74	chr6.S_92311076	6	92311076	T/G	34/461				GT	1.19244e-06			Y		2.79e-13	within gene	3'UTR	GRMZM2G146190	CYP59	Peptidyl-prolyl cis-trans isomerase activity (CYP59); cyclophilin 59
S75	chr6.S_104858493	6	104858493	T/C	45/454	QTL26	DT	BB	GT	2.21378e-08	TT	9.25879e-08		Y	none		3'UTR	GRMZM2G169089	DGAT1-2	DGAT1-2, diacylglycerol acyltransferase
S76	chr8.S_8399315	8	8399315	T/C	26/454	QTL33	DT/GT/TT	BB/ZY	TT	1.461e-08	GT	1.27678e-06	Y		none		intergenic	GRMZM2G066057	bHLH19	Transcription factor bHLH19
S79	chr8.S_38520871	8	38520871	A/G	31/476	QTL34	AT	KB	TT	1.35948e-08	GT	2.16543e-08		Y	none		5'UTR	GRMZM2G003022	COPII	COPII vesicle coat; ER to Golgi vesicle-mediated transport
S80	chr9.S_141452577	9	141452577	C/A	428/51	QTL39	GT/TT	ZY	RT	5.42693e-07					6.91e-12	within gene	intergenic	GRMZM5G818232	CLE16	Clavata3/esr-related16; CLE family protein
S81	chr10.S_4695464	10	4695464	T/C	74/413				RT	1.20922e-07			Y		none		intron	GRMZM2G004534	PK2	Pyruvate kinase2
S82	chr10.S_10600038	10	10600038	C/T	33/454	QTL40	RT	ZS	RT	2.16874e-07			Y		1.92e-21	5kb downstr	synonymous	GRMZM2G402493	Unknown	Unknown
S83	PZE-110061746	10	116894888	A/G	44/460	QTL41	AT	ZY/ZS	TT	5.607e-07	GT	1.29859e-06		Y	8.65185e-10	within gene	synonymous	GRMZM2G054632	MGT11	Magnesium transporter11
S86	chr10.S_140994710	10	140994710	G/A	33/452				RT	6.19239e-08					1.69e-09	within gene	intron	GRMZM2G109753	Scramblase	Scramblase family protein
a Favorable alleles were underlined.
b GWAS using genotype of RNA-seq without imputation.
Notes:
Some SNPs exhibit significance for more than one trait. “Trait 1”, “Trait 2” and the corresponding p-value are listed.
The loci S23 and S35 showed significance only after controlling all significant loci as covariates.

## Sheet: TS8
Table S8. List of genes within the 100 kb flanking intervals of lead SNPs identified via GWAS
Loci	Sig. SNP	Trait	Chromosome	Position	Flanking 100 kb interval	Gene	Gene_start	Gene_stop	Expr. Tissue according to B73	p(tocopherolVSexpr-LMM)	Name	Description	Display	Xref	Enzyme_name	Reaction_id	Pathway_name	Ortholog_Athalian	Description_AT	Ortholog_Osativa_Japonica	Description_OsJ
						GRMZM2G137366	2937205	2942164	high in endo	AT0.87	---	---	---	DNA cytosine methyltransferase Zmet3||hypothetical protein LOC100192479||hypothetical protein LOC100192479 (LOC100192479), mRNA||Putative uncharacterized protein	---	---	---	AT5G15380	DNA (cytosine-5)-methyltransferase DRM1 [Source:UniProtKB/Swiss-Prot;Acc:Q9LXE5]	OS12G0108900	DNA cytosine methyltransferase Zmet3, putative; Os12g0108900 protein [Source:UniProtKB/TrEMBL;Acc:Q2QYR5]
						GRMZM2G137352	2956672	2958311	leaf, root and 2-10DAP seed	AT0.16	---	Remorin [Source:UniProtKB/TrEMBL;Acc:B6U3W6]	---	LOC100285339||LOC100285339 (cl4013_1), mRNA||Remorin	---	---	---	AT2G45820	Remorin [Source:UniProtKB/Swiss-Prot;Acc:O80837]	OS03G0111200	Os03g0111200 protein; Remorin, C-terminal region family protein, expressed; cDNA clone:001-009-D11, full insert sequence [Source:UniProtKB/TrEMBL;Acc:Q10SU0]
						GRMZM2G564073	2996880	2997851
						GRMZM2G137329	3000161	3000884	only in leaf	AT0.87	---	Nonspecific lipid-transfer protein [Source:UniProtKB/TrEMBL;Acc:B6SP11]	---	homoiothermy||hypothetical protein LOC100382521||hypothetical protein LOC100382521 (LOC100382521), mRNA||ice binding||LOC100281913||LOC100281913 (umc1177), mRNA||Nonspecific lipid-transfer protein||response to freezing	---	---	---	AT1G66850	Bifunctional inhibitor/lipid-transfer protein/seed storage 2S albumin superfamily protein [Source:TAIR;Acc:AT1G66850]	OS03G0111300	Non-specific lipid-transfer protein 2 [Source:UniProtKB/Swiss-Prot;Acc:Q10ST8]
						GRMZM2G137236	3009668	3028068	constitutive, sp in endosperm	AT0.43	---	---	---	binding||clathrin adaptor complex||hypothetical protein LOC100280063||intracellular protein transport||LOC100280063||LOC100280063 (cl584_1b), mRNA||membrane||membrane coat||protein binding||protein transport||protein transporter activity||Putative uncharacterized protein||vesicle-mediated transport	---	---	---	AT5G22780	AP-2 complex subunit alpha-2 [Source:UniProtKB/Swiss-Prot;Acc:Q8LPK4]	OS03G0112101	Adaptin N terminal region family protein, expressed [Source:UniProtKB/TrEMBL;Acc:Q10SS5]
S1	chr1.S_3038971	AT	1	3038971	2938971-3138971	GRMZM2G436226	3029850	3033965	constitutive, sp in tassel	AT0.038	---	---	---	DNA binding||histone modification||nucleus||protein binding||transcription initiation||zinc ion binding	---	---	---	AT2G16485	Zinc finger CCCH domain-containing protein 19 [Source:UniProtKB/Swiss-Prot;Acc:Q9SIV5]	OS03G0112600	---
						GRMZM2G314660	3077769	3082278	sp leaf and silk	AT0.39	---	---	---	actin binding||Clone 1062487 mRNA sequence||Clone 988816 mRNA sequence||cytoskeleton organization||DNA binding||G-protein coupled receptor protein signaling pathway||integral to membrane||potassium ion transport||prostaglandin E receptor activity||type I hypersensitivity||voltage-gated potassium channel activity	---	---	---	AT1G33240	GT-2-like 1 [Source:TAIR;Acc:AT1G33240]	---	---
						GRMZM2G092232	3130454	3136449	high in tas, cob, em, vege-leaf, stem-and-SAM	AT0.55	---	Di-glucose binding protein with Kinesin motor domain [Source:Projected from Arabidopsis thaliana (AT2G22610) TAIR;Acc:AT2G22610]	---	ATP binding||Clone 246850 mRNA sequence||microtubule motor activity||microtubule-based movement||TSA: Zea mays contig35115, mRNA sequence	---	---	---	AT2G22610	Di-glucose binding protein with Kinesin motor domain [Source:TAIR;Acc:AT2G22610]	OS03G0114000	Os03g0114000 protein [Source:UniProtKB/TrEMBL;Acc:Q0DVT4]
						GRMZM2G393062	3136851	3137858			---	---	---	Full-length cDNA clone ZM_BFc0115A05	---	---	---	AT4G24110	unknown protein; Has 76 Blast hits to 76 proteins in 13 species: Archae - 0; Bacteria - 0; Metazoa - 1; Fungi - 0; Plants - 75; Viruses - 0; Other Eukaryotes - 0 (source: NCBI BLink). [Source:TAIR;Acc:AT4G24110]	---	---
						GRMZM2G092165	3138276	3139738			---	RNA binding protein; Uncharacterized protein [Source:UniProtKB/TrEMBL;Acc:B6TAS4]	RNA binding protein	Putative uncharacterized proteinRNA binding protein ;||RNA binding||RNA binding protein||RNA binding protein (LOC100282726), mRNA||translation initiation factor activity||translational initiation	---	---	---	AT2G40780	Nucleic acid-binding, OB-fold-like protein [Source:TAIR;Acc:AT2G40780]	OS03G0114200	LOC496359 protein, putative, expressed; Os03g0114200 protein; Putative uncharacterized protein OSJNBa0090O10.11; cDNA clone:002-134-G09, full insert sequence [Source:UniProtKB/TrEMBL;Acc:Q8GZX2]
S3	PZE-101132612	TT	1	170961674	170861674-171061674	GRMZM2G115615	170960751	170967969	high in endosp and em	TT0.61	---	Tetratricopeptide repeat (TPR)-like superfamily protein [Source:Projected from Arabidopsis thaliana (AT1G04190) TAIR;Acc:AT1G04190]	---	hypothetical protein LOC100194143||hypothetical protein LOC100194143 (LOC100194143), mRNA||Putative uncharacterized protein	---	---	---	AT1G04190	Tetratricopeptide repeat (TPR)-like superfamily protein [Source:TAIR;Acc:AT1G04190]	OS12G0604800	Os12g0604800 protein; Tetratricopeptide repeat protein, putative, expressed; cDNA clone:J033030G12, full insert sequence [Source:UniProtKB/TrEMBL;Acc:Q2QMH0]
						GRMZM2G092947	171057188	171064808	high in immature-cob, root	TT0.48	---	---	---	Clone 1633633 mRNA sequence||growth factor activity||GTPase activator activity||Transcribed locus	---	---	---	---	---	---	---
S4	chr1.S_228564574	GT	1	228564574	228464574-228664574	GRMZM5G888696	228560968	228564785	leaf and endosp	GT0.46	---	---	---	hypothetical protein LOC100273973||hypothetical protein LOC100273973 (LOC100273973), mRNA||Putative uncharacterized protein	---	---	---	AT1G06950	Protein TIC110, chloroplastic [Source:UniProtKB/Swiss-Prot;Acc:Q8LPR9]	OS10G0492300	Os10g0492300 protein [Source:UniProtKB/TrEMBL;Acc:Q0IWS0]
						GRMZM5G877815	228565219	228565965	endosp and maiotic-tassel	GT0.049	---	40S ribosomal protein S27a [Source:UniProtKB/TrEMBL;Acc:B6T7T6]	40S ribosomal protein S27a	40S ribosomal protein S27a||40S ribosomal protein S27a (LOC100282479), mRNA||intracellular||ribosome||structural constituent of ribosome||translation	---	---	---	AT1G53930	Ubiquitin-like superfamily protein [Source:TAIR;Acc:AT1G53930]	---	---
						GRMZM5G832380	228569165	228570966	high in endosp and leaf	GT0.17	---	Nucleic acid binding protein [Source:UniProtKB/TrEMBL;Acc:B6T6P5]	---	intracellular||LOC100282370||LOC100282370 (IDP1982), mRNA||nucleic acid binding||Nucleic acid binding protein	---	---	---	AT3G52350	D111/G-patch domain-containing protein [Source:TAIR;Acc:AT3G52350]	OS10G0491900	G-patch domain containing protein, expressed; Os10g0491900 protein; Putative uncharacterized protein OSJNBa0051D19.20; cDNA, clone: J075100E01, full insert sequence [Source:UniProtKB/TrEMBL;Acc:Q9FWV1]
						GRMZM2G153208	228643379	228644379	high in pericarp, root and node	GT0.24	---	Secretory protein [Source:UniProtKB/TrEMBL;Acc:B6TDW7]	secretory protein	lipid metabolic process||nutrient reservoir activity||phosphatidylglycerophosphatase activity||secretory protein||secretory protein (LOC100283021), mRNA	phosphatidylglycerophosphatase	PGPPHOSPHA-RXN	phosphatidylglycerol biosynthesis I (plastidic)||phosphatidylglycerol biosynthesis II (non-plastidic)||cardiolipin biosynthesis II	AT2G15170	Plant basic secretory protein (BSP) family protein [Source:TAIR;Acc:AT2G15170]	OS10G0490800	Os10g0490800 protein; Secretory protein, putative [Source:UniProtKB/TrEMBL;Acc:Q7XD55]
						GRMZM5G810191	5348294	5349416	high in 13th-leaf, not in emb		---	---	---	---	---	---	---	---	---	---	---
						GRMZM2G055844	5374131	5380129	low in leaf DAP and endosperm	RT0.33	---	---	---	ATP binding||hypothetical protein LOC100191370||LOC100191370||LOC100191370 (cl5953_1), mRNA||protein amino acid phosphorylation||protein binding||protein kinase activity||protein serine/threonine kinase activity||Putative uncharacterized protein	---	---	---	AT5G67200	Probable inactive receptor kinase At5g67200 [Source:UniProtKB/Swiss-Prot;Acc:Q93Y06]	OS04G0649700	OSJNBb0059K02.5 protein; Os04g0649700 protein; cDNA clone:J023004B22, full insert sequence [Source:UniProtKB/TrEMBL;Acc:Q7XMQ6]
S5	chr2.S_5424718	RT	2	5424718	5324718-5524718	GRMZM2G055752	5424146	5425160	high in root	RT0.31	---	---	---	Hypothetical protein LOC100277254||Hypothetical protein LOC100303866||Hypothetical protein LOC100381278||Putative uncharacterized protein	---	---	---	---	---	OS04G0649600	OSJNBb0059K02.4 protein; Os04g0649600 protein; cDNA clone:001-104-D05, full insert sequence [Source:UniProtKB/TrEMBL;Acc:Q7XMQ7]
						GRMZM2G400961	5459858	5462456	root	RT0.22	---	---	---	Hypothetical protein LOC100274683||Hypothetical protein LOC100303807||Putative uncharacterized protein||TSA: Zea mays contig31138, mRNA sequence||TSA: Zea mays contig53385, mRNA sequence	---	---	---	---	---	OS04G0649600	OSJNBb0059K02.4 protein; Os04g0649600 protein; cDNA clone:001-104-D05, full insert sequence [Source:UniProtKB/TrEMBL;Acc:Q7XMQ7]
						GRMZM2G400965	5467686	5468333	pericarp	RT0.49	---	---	---	Clone 446212 mRNA sequence||hypothetical protein LOC100274823||hypothetical protein LOC100274823 (LOC100274823), mRNA||Putative uncharacterized protein||type I hypersensitivity	---	---	---	---	---	OS04G0649500	OSJNBb0059K02.3 protein; Os04g0649500 protein; cDNA clone:J013107G06, full insert sequence [Source:UniProtKB/TrEMBL;Acc:Q7XMQ8]
						GRMZM2G474039	5506559	5507200	only in anthers, root and V9 leaf	RT0.66	---	---	---	hypothetical protein LOC100278436||hypothetical protein LOC100278436 (LOC100278436), mRNA	---	---	---	---	---	OS04G0649500	OSJNBb0059K02.3 protein; Os04g0649500 protein; cDNA clone:J013107G06, full insert sequence [Source:UniProtKB/TrEMBL;Acc:Q7XMQ8]
						GRMZM2G174784	5514479	5518846	high in node, cob and young-seed	RT0.50	---	---	---	DNA binding||homoiothermy||hypothetical protein LOC100280414||hypothetical protein LOC100280414 (LOC100280414), mRNA||ice binding||Putative uncharacterized protein||regulation of transcription, DNA-dependent||response to freezing||transcription factor activity||TSA: Zea mays contig10716, mRNA sequence	---	---	---	AT4G36920	Floral homeotic protein APETALA 2 [Source:UniProtKB/Swiss-Prot;Acc:P47927]	---	---
						GRMZM2G047486	136178040	136182899	high in embryo and endosperm	AT0.55	cdpk11	Calcium-dependent protein kinase ZmCPK11; Uncharacterized protein [Source:UniProtKB/TrEMBL;Acc:Q7Y037]	calcium-dependent protein kinase ZmCPK11	ATP binding||calcium ion binding||calcium-dependent protein kinase ZmCPK11||calcium-dependent protein kinase ZmCPK11 (CDPK), mRNA||Calcium-dependent protein kinase ZmCPK11Putative uncharacterized protein ;||product:calcium-dependent protein kinase ZmCPK11||protein amino acid phosphorylation||protein kinase activity||protein serine/threonine kinase activity	---	---	---	AT1G35670	Calcium-dependent protein kinase 11 [Source:UniProtKB/Swiss-Prot;Acc:Q39016]	OS11G0171500	Calcium-dependent protein kinase, isoform AK1, putative, expressed; Os11g0171500 protein; Protein kinase domain, putative [Source:UniProtKB/TrEMBL;Acc:Q53P85]
S6	chr2.S_136272058	AT	2	136272058	136172058-136372058	GRMZM2G043226	136270634	136272495	high in embryo	AT0.01	---	embryo defective 2739 [Source:Projected from Arabidopsis thaliana (AT4G14590) TAIR;Acc:AT4G14590]	---	Transcribed locus, moderately similar to XP_002450384.1 hypothetical protein SORBIDRAFT_05g004600 [Sorghum bicolor]||Transcribed locus, strongly similar to XP_002450384.1 hypothetical protein SORBIDRAFT_05g004600 [Sorghum bicolor]	---	---	---	AT4G14590	embryo defective 2739 [Source:TAIR;Acc:AT4G14590]	OS11G0171400	Expressed protein; Os11g0171400 protein; cDNA clone:002-124-F07, full insert sequence; cDNA clone:002-126-D10, full insert sequence [Source:UniProtKB/TrEMBL;Acc:Q53P92]
						GRMZM2G053466	136348602	136353769	high in embryo	AT0.33	---	---	---	carbon-nitrogen ligase activity, with glutamine as amido-N-donor||hypothetical protein LOC100273537||LOC100273537 (cl61_3), mRNA||Putative uncharacterized protein	Amidase	GUANIDINOBUTANAMIDE-NH3-RXN||RXNN-404	arginine degradation X (arginine monooxygenase pathway)||IAA biosynthesis I	---	---	---	---
						GRMZM2G079100	149503285	149505544	high in leaf	TT0.85	---	---	---	---	GRMZM2G079100_P01	GLYC3PDEHYDROG-RXN||RXN0-5260||RXN0-5260	glycerol degradation I||glycerol degradation IV||glycerol-3-phosphate shuttle	AT3G56840	FAD-dependent oxidoreductase family protein [Source:TAIR;Acc:AT3G56840]	OS01G0809900	FAD-dependent oxidoreductase family protein [Source:Projected from Arabidopsis thaliana (AT3G56840) TAIR;Acc:AT3G56840]
						GRMZM2G079127	149512956	149515630	high in pericarp and DAP-leaf	TT0.25	---	---	---	antiporter activity||drug transmembrane transport||drug transmembrane transporter activity||hypothetical protein LOC100273132||hypothetical protein LOC100273132 (LOC100273132), mRNA||membrane||Putative uncharacterized protein||transmembrane transport	---	---	---	AT1G33080	MATE efflux family protein [Source:TAIR;Acc:AT1G33080]	OS11G0129000	MatE family protein, expressed; Os12g0125800 protein [Source:UniProtKB/TrEMBL;Acc:Q2QYB3]
S10	chr2.S_149520851	TT	2	149520851	149420851-149620851	GRMZM2G079236	149517190	149524053	low in endo	TT0.049	---	Acyl-CoA synthetase long-chain family member 3 [Source:UniProtKB/TrEMBL;Acc:B6U6S2]	---	Acyl-CoA synthetase long-chain family member 3||catalytic activity||LOC100285568||LOC100285568 (cl8873_1), mRNA||metabolic process	Long-chain-fatty-acid--CoA ligase	ACYLCOASYN-RXN||RXN-7904||RXN-9644	fatty acid &beta;-oxidation II (core pathway)||fatty acid activation||linoleate biosynthesis I (plants)	AT2G04350	Long chain acyl-CoA synthetase 8 [Source:UniProtKB/Swiss-Prot;Acc:Q9SJD4]	OS05G0317200	Os05g0317200 protein; Putative long chain acyl-CoA synthetase; cDNA clone:J023100L19, full insert sequence [Source:UniProtKB/TrEMBL;Acc:Q5W6W7]
						GRMZM2G703350	207302289	207302966	no expr		---	---	---	---	---	---	---	---	---	---	---
						AC194970.5_FG004	207352016	207363462			---	---	---	---	---	---	---	AT1G45150	unknown protein; Has 219 Blast hits to 202 proteins in 78 species: Archae - 0; Bacteria - 166; Metazoa - 0; Fungi - 0; Plants - 36; Viruses - 0; Other Eukaryotes - 17 (source: NCBI BLink). [Source:TAIR;Acc:AT1G45150]	OS07G0581300	Os07g0581300 protein; Putative uncharacterized protein OJ1301_C12.7; Putative uncharacterized protein P0453G03.31; cDNA clone:J033129C21, full insert sequence [Source:UniProtKB/TrEMBL;Acc:Q7XI89]
S13	chr2.S_207378625	TT	2	207378625	207278625-207478625	GRMZM2G022213	207378432	207381977	high in node and seed	TT0.048	---	---	---	hypothetical protein LOC100383144||hypothetical protein LOC100383144 (LOC100383144), mRNA||intracellular||Putative uncharacterized protein||zinc ion binding	---	---	---	AT1G25250	Protein indeterminate-domain 16 [Source:UniProtKB/Swiss-Prot;Acc:Q9FRH4]	OS07G0581366	Zinc finger protein-like protein [Source:UniProtKB/TrEMBL;Acc:Q7XI88]
						GRMZM2G022242	207384991	207386776	high in vegetative leaf	TT0.22	---	---	---	hypothetical protein LOC100217238||hypothetical protein LOC100217238 (LOC100217238), mRNA||metabolic process||Putative uncharacterized protein||transferase activity, transferring hexosyl groups	Trans-zeatin O-beta-D-glucosyltransferase	FLAVONOL-3-O-GLUCOSYLTRANSFERASE-RXN||PELUDP-RXN||PELUDP-RXN||RXN1F-461||RXN1F-462||RXN1F-775||RXN1F-775||RXN-4723||RXN-4735||RXN-7815	flavonol glucosylation I||anthocyanin biosynthesis (pelargonidin 3-O-glucoside, cyanidin 3-O-glucoside)||flavonoid and flavonol biosynthesis pathway leading to anthocyanin biosynthesis and accumulation||flavonol glucosylation I||flavonol glucosylation I||anthocyanin biosynthesis (pelargonidin 3-O-glucoside, cyanidin 3-O-glucoside)||flavonoid and flavonol biosynthesis pathway leading to anthocyani…	AT5G17040	UDP-glycosyltransferase 78D4 [Source:UniProtKB/Swiss-Prot;Acc:Q9LFJ9]	OS07G0148200	Os07g0148200 protein; Putative Flavonol 3-O-glucosyltransferase [Source:UniProtKB/TrEMBL;Acc:Q6ZF65]
						GRMZM2G022266	207400496	207402206	high in vegetative leaf	TT0.56	---	Transferase, transferring glycosyl groups [Source:UniProtKB/TrEMBL;Acc:B6TRF2]	transferase, transferring glycosyl groups	metabolic process||transferase activity, transferring hexosyl groups||transferase, transferring glycosyl groups||transferase, transferring glycosyl groups (LOC100284228), mRNA	---	---	---	AT2G22590	UDP-glycosyltransferase 91A1 [Source:UniProtKB/Swiss-Prot;Acc:Q940V3]	OS10G0122000	Os10g0122000 protein; Putative anthocyanidin-3-glucoside rhamnosyltransferase; UDP-rhamnose:rhamnosyltransferase, putative, expressed [Source:UniProtKB/TrEMBL;Acc:Q8S7R8]
						GRMZM2G153127	2061189	2068444	only in root and em	TT0.98	---	---	---	binding||DNA binding||ligand-dependent nuclear receptor activity||nucleus||protein ubiquitination||regulation of transcription, DNA-dependent||Transcribed locus, moderately similar to XP_002454892.1 hypothetical protein SORBIDRAFT_03g000870 [Sorghum bicolor]||ubiquitin ligase complex||ubiquitin-protein ligase activity	---	---	---	---	---	OS01G0229700	---
						GRMZM2G153138	2070709	2079318	high in anther and silk	TT0.24	---	Thioesterase family protein [Source:UniProtKB/TrEMBL;Acc:B6SRF5]	thioesterase family protein	hypothetical protein LOC100217079||hypothetical protein LOC100217079 (LOC100217079), mRNA||intracellular||intracellular protein transport||Putative uncharacterized protein||thioesterase family protein||thioesterase family protein (LOC100281025), mRNA	---	---	---	AT3G08790	ENTH/VHS/GAT family protein [Source:TAIR;Acc:AT3G08790]	OS01G0229200	Os01g0229200 protein; Target of myb1-like; Uncharacterized protein; cDNA clone:J013047G02, full insert sequence [Source:UniProtKB/TrEMBL;Acc:Q5N7Y5]
						GRMZM2G153181	2080450	2084636	high in endo and seed	TT0.18	---	---	---	hypothetical protein LOC100384046||hypothetical protein LOC100384046 (LOC100384046), mRNA||Putative uncharacterized protein	---	---	---	AT5G25754	RNA polymerase I-associated factor PAF67 [Source:TAIR;Acc:AT5G25754]	OS01G0229100	Putative eukaryotic translation initiation factor 3 subunit 6 interacting protein [Source:UniProtKB/TrEMBL;Acc:Q5N7Y6]
						GRMZM2G470307	2101164	2106467	high in cob and emb	TT0.16	---	---	---	DNA binding||Full-length cDNA clone ZM_BFb0098J09||Putative uncharacterized protein	H(+)-transporting two-sector ATPase	ATPSYN-RXN	adenosine nucleotides <i>de novo</i> biosynthesis	AT4G32730	Myb-related protein 3R-1 [Source:UniProtKB/Swiss-Prot;Acc:Q9S7G7]	OS12G0238000	Myb-like DNA-binding domain containing protein, expressed; Os12g0238000 protein [Source:UniProtKB/TrEMBL;Acc:Q2QV96]
						GRMZM2G470305	2108343	2117008	immature tassel	TT0.58	---	---	---	DNA binding||DNA-directed RNA polymerase activity||transcription	---	---	---	---	---	OS01G0965000	DNA-directed RNA polymerase [Source:UniProtKB/TrEMBL;Acc:Q5JJW0]
						GRMZM2G470302	2118369	2120006	no expr		---	---	---	---	---	---	---	---	---	OS12G0162800	Expressed protein [Source:UniProtKB/TrEMBL;Acc:Q2QXC0]
						GRMZM2G170047	2123930	2125718	high in root	TT0.33	---	---	---	electron carrier activity||heme binding||iron ion binding||monooxygenase activity||oxidation reduction||Transcribed locus, moderately similar to XP_002457089.1 hypothetical protein SORBIDRAFT_03g001080 [Sorghum bicolor]||TSA: Zea mays contig03285, mRNA sequence	Indoleacetaldoxime dehydratase	RXN-1403	IAA biosynthesis I	AT5G42590	Cytochrome P450 71A16 [Source:UniProtKB/Swiss-Prot;Acc:Q9FH66]	OS01G0227500	Os01g0227500 protein; Putative Cytochrome P450 71A1; Uncharacterized protein [Source:UniProtKB/TrEMBL;Acc:Q5N7Z8]
						GRMZM2G170035	2127829	2132407	high in leaf	TT0.32	---	---	---	ATP binding||hypothetical protein LOC100383766||hypothetical protein LOC100383766 (LOC100383766), mRNA||protein amino acid phosphorylation||protein kinase activity||protein serine/threonine kinase activity||Putative uncharacterized protein	---	---	---	AT3G24550	Proline-rich receptor-like protein kinase PERK1 [Source:UniProtKB/Swiss-Prot;Acc:Q9LV48]	OS01G0227200	Os01g0227200 protein; Putative brassinosteroid insensitive 1-associated receptor kinase 1; cDNA clone:J033123K23, full insert sequence [Source:UniProtKB/TrEMBL;Acc:Q8W0B8]
S14	chr3.S_2139263	AT	3	2139263	2039263-2239263	GRMZM2G170013	2138269	2142726	high in leaf	AT0.82	---	NAD(P)-binding Rossmann-fold superfamily protein [Source:Projected from Arabidopsis thaliana (AT4G13250) TAIR;Acc:AT4G13250]	oxidoreductase	glutamate 5-kinase activity||metabolic process||oxidation reduction||oxidoreductase||oxidoreductase (LOC100281115), mRNA||oxidoreductase activity||proline biosynthetic process||Putative uncharacterized protein	Glutamate 5-kinase	GLUTKIN-RXN||RXN-7678	citrulline biosynthesis||proline biosynthesis I||chlorophyll cycle	AT4G13250	Probable chlorophyll(ide) b reductase NYC1, chloroplastic [Source:UniProtKB/Swiss-Prot;Acc:Q93ZA0]	OS01G0227100	Probable chlorophyll(ide) b reductase NYC1, chloroplastic [Source:UniProtKB/Swiss-Prot;Acc:Q5N800]
						GRMZM2G169973	2145765	2147244	anther and 2-8DAP seed	AT0.47	---	---	---	hypothetical protein LOC100194400||hypothetical protein LOC100194400 (LOC100194400), mRNA||Putative uncharacterized protein	---	---	---	---	---	OS01G0226700	Os01g0226700 protein; Putative uncharacterized protein P0443E07.29 [Source:UniProtKB/TrEMBL;Acc:Q5NAJ4]
						GRMZM2G169951	2154202	2156659	anthers and leaf		---	---	---	integral to membrane||transmembrane transport	---	---	---	AT5G24030	S-type anion channel SLAH3 [Source:UniProtKB/Swiss-Prot;Acc:Q9FLV9]	OS01G0226600	Putative uncharacterized protein P0443E07.25-2; cDNA clone:J023143J08, full insert sequence [Source:UniProtKB/TrEMBL;Acc:Q5NAK3]
S15	chr3.S_2218034	TT	3	2218034	2118034-2318034	GRMZM2G159307	2210276	2218309	anthers only	TT0.85	---	---	---	ATP binding||ATPase activity||nucleoside-triphosphatase activity||nucleotide binding||Transcribed locus||Transcribed locus, weakly similar to NP_001078747.1 ATP binding / nucleoside-triphosphatase/ nucleotide binding [Arabidopsis thaliana]	Nucleoside-triphosphatase	RXN1F-20	chlorophyllide <i>a</i> biosynthesis I	AT1G64110	P-loop containing nucleoside triphosphate hydrolases superfamily protein [Source:TAIR;Acc:AT1G64110]	OS01G0226400	Os01g0226400 protein; Putative uncharacterized protein P0443E07.22; Putative uncharacterized protein P0492F05.31; cDNA clone:J033089N14, full insert sequence [Source:UniProtKB/TrEMBL;Acc:Q5NAF6]
						GRMZM2G159388	2218397	2221027	high in endo, seed and root	TT0.82	---	---	seed maturation protein	endoplasmic reticulum||Putative uncharacterized protein||seed maturation protein||seed maturation protein (LOC100284105), mRNA||TSA: Zea mays contig34717, mRNA sequence	---	---	---	AT4G23630	Reticulon-like protein B1 [Source:UniProtKB/Swiss-Prot;Acc:Q9SUR3]	OS01G0226300	Reticulon-like protein [Source:UniProtKB/TrEMBL;Acc:Q0JPF1]
						GRMZM2G139894	18587404	18593851	en and em, vege-leaf	TT0.61	---	minichromosome maintenance (MCM2/3/5) family protein [Source:Projected from Arabidopsis thaliana (AT1G44900) TAIR;Acc:AT1G44900]	---	ATP binding||ATPase activity||DNA binding||DNA replication||DNA-dependent DNA replication initiation||Full-length cDNA clone ZM_BFb0113K06||nucleoside-triphosphatase activity||nucleotide binding||nucleus||Putative uncharacterized protein||Transcribed locus, strongly similar to NP_001067910.1 Os11g0484300 [Oryza sativa Japonica Group]	---	---	---	AT1G44900	DNA replication licensing factor MCM2 [Source:UniProtKB/Swiss-Prot;Acc:Q9LPD9]	OS11G0484300	DNA replication licensing factor MCM2 [Source:UniProtKB/Swiss-Prot;Acc:Q2R482]
						GRMZM2G574782	18676199	18682894	constitutive, high in root	TT0.29	IDP388	Probable bifunctional methylthioribulose-1-phosphate dehydratase/enolase-phosphatase E1 [Source:UniProtKB/Swiss-Prot;Acc:B4G0F3]	display	xref	Phosphoglycolate phosphatase	GPH-RXN||R145-RXN	photorespiration||methionine salvage I	AT5G53850	Probable bifunctional methylthioribulose-1-phosphate dehydratase/enolase-phosphatase E1 [Source:UniProtKB/Swiss-Prot;Acc:Q9FN41]	OS11G0484000	Probable bifunctional methylthioribulose-1-phosphate dehydratase/enolase-phosphatase E1 [Source:UniProtKB/Swiss-Prot;Acc:Q2R483]
S18	chr4.S_18686833	TT	4	18686833	18586833-18786833	GRMZM5G892742	18686550	18694448	constitutive, high in root	TT0.18	IDP109	chaperone protein dnaJ-related [Source:Projected from Arabidopsis thaliana (AT2G38000) TAIR;Acc:AT2G38000]	display	xref	---	---	---	AT2G38000	chaperone protein dnaJ-related [Source:TAIR;Acc:AT2G38000]	OS05G0316200	Os05g0316200 protein; Putative uncharacterized protein OSJNBa0065C11.2; cDNA clone:J033060I06, full insert sequence [Source:UniProtKB/TrEMBL;Acc:Q5W6X4]
						GRMZM5G864784	136039587	136041651	young seed and cob	RT0.24	---	---	---	Hypothetical protein LOC100383694||Putative uncharacterized protein	---	---	---	---	---	---	---
						GRMZM5G806469	136042171	136042858	high in young seed and cob		---	---	---	Hypothetical protein LOC100274795||Putative uncharacterized protein	---	---	---	---	---	---	---
S22	chr4.S_136059154	RT	4	136059154	135959154-136159154	GRMZM2G067417	136058258	136066294	high in anthers and embryo	RT0.96	---	Cytochrome c oxidase polypeptide VIb; Cytochrome c oxidase polypeptide VIb isoform 1; Cytochrome c oxidase polypeptide VIb isoform 2 [Source:UniProtKB/TrEMBL;Acc:B6STB2]	Cytochrome c oxidase polypeptide VIb	Cytochrome c oxidase polypeptide VIb||cytochrome-c oxidase activity||Hypothetical protein LOC100272303||mitochondrion||Transcribed locus, strongly similar to XP_002454158.1 hypothetical protein SORBIDRAFT_04g025700 [Sorghum bicolor]	Cytochrome-c oxidase	CYTOCHROME-C-OXIDASE-RXN	aerobic respiration -- electron donor II	AT5G57815	Cytochrome c oxidase subunit 6b-2 [Source:UniProtKB/Swiss-Prot;Acc:Q945L0]	OS04G0498200	Cytochrome c oxidase subunit 6b; OSJNBa0067K08.22 protein; Os04g0498200 protein; cDNA clone:002-180-E09, full insert sequence [Source:UniProtKB/TrEMBL;Acc:Q9FE02]
						GRMZM2G366392	136066791	136069510	high in DAP leaf	RT0.56	---	S-adenosylmethionine decarboxylase proenzyme [Source:UniProtKB/TrEMBL;Acc:B6TH27]	S-adenosylmethionine decarboxylase proenzyme	adenosylmethionine decarboxylase activity||S-adenosylmethionine decarboxylase proenzyme||S-adenosylmethionine decarboxylase proenzyme (LOC100283320), mRNA||spermidine biosynthetic process||spermine biosynthetic process||TSA: Zea mays contig42882, mRNA sequence	Adenosylmethionine decarboxylase	SAMDECARB-RXN	spermine biosynthesis||spermidine biosynthesis I	AT5G15950	S-adenosylmethionine decarboxylase proenzyme 2 [Source:UniProtKB/Swiss-Prot;Acc:Q9S7T9]	OS02G0611200	S-adenosylmethionine decarboxylase proenzyme [Source:UniProtKB/TrEMBL;Acc:Q6K9B8]
						GRMZM2G067019	136070311	136101261	high in vege-leaf embryo …	RT0.79	---	Putative SET-domain containing protein family; Uncharacterized protein [Source:UniProtKB/TrEMBL;Acc:B4FI87]	---	homoiothermy||hypothetical protein LOC100194312||hypothetical protein LOC100194312 (LOC100194312), mRNA||ice binding||protein binding||Putative uncharacterized protein||response to freezing||zinc ion binding	---	---	---	AT4G30860	Histone-lysine N-methyltransferase ASHR3 [Source:UniProtKB/Swiss-Prot;Acc:Q949T8]	---	---
						GRMZM2G145226	151648685	151655399	constitutive, high in endo and seed	TT0.457	---	---	---	hypothetical protein LOC100272329||immune response||intracellular||LOC100272329||LOC100272329 (cl23489_1b), mRNA||membrane||Putative uncharacterized protein||Putative uncharacterized proteinUbiquitin carboxyl-terminal hydrolase isozyme L3 ;||tumor necrosis factor receptor binding||ubiquitin thiolesterase activity||ubiquitin-dependent protein catabolic process	---	---	---	AT4G17510	ubiquitin C-terminal hydrolase 3 [Source:TAIR;Acc:AT4G17510]	OS04G0546400	---
						GRMZM2G145221	151655412	151657370	high in root	TT0.312	---	---	---	Transcribed locus, moderately similar to XP_002452818.1 hypothetical protein SORBIDRAFT_04g033110 [Sorghum bicolor]	---	---	---	AT3G60320	Protein of unknown function (DUF630 and DUF632) [Source:TAIR;Acc:AT3G60320]	OS02G0654600	Os02g0654600 protein [Source:UniProtKB/TrEMBL;Acc:Q0DZ11]
						GRMZM2G144638	151681697	151684878			---	---	---	multicellular organismal development||signal transducer activity||TSA: Zea mays contig25569, mRNA sequence	---	---	---	AT2G44850	unknown protein; CONTAINS InterPro DOMAIN/s: Uncharacterised protein family UPF0565 (InterPro:IPR018881); BEST Arabidopsis thaliana protein match is: unknown protein (TAIR:AT2G45380.1); Has 138 Blast hits to 138 proteins in 53 species: Archae - 0; B /.../a - 0; Metazoa - 73; Fungi - 0; Plants - 62; Viruses - 0; Other Eukaryotes - 3 (source: NCBI BLink). [Source:TAIR;Acc:AT2G44850]	OS02G0655100	Os02g0655100 protein [Source:UniProtKB/TrEMBL;Acc:Q0DZ09]
						GRMZM2G319786	151713456	151714591	root and meiotic tassel		---	---	---	---	---	---	---	---	---	---	---
						GRMZM2G150706	151740935	151741131	no		---	---	---	homoiothermy||ice binding||response to freezing||type I hypersensitivity	---	---	---	---	---	---	---
						GRMZM2G150710	151741430	151743676	high in em, unstable in leaf	TT0.862	---	---	---	---	---	---	---	AT1G69060	Chaperone DnaJ-domain superfamily protein [Source:TAIR;Acc:AT1G69060]	OS03G0752700	Expressed protein; Os03g0752700 protein; Putative uncharacterized protein OJ1112_G08.12 [Source:UniProtKB/TrEMBL;Acc:Q7Y025]
S23	chr4.S_151748204	TT	4	151748204	151648204-151848204	GRMZM2G150714	151746023	151748419		TT0.359	---	Putative leucine-rich repeat receptor-like protein kinase family protein; Uncharacterized protein [Source:UniProtKB/TrEMBL;Acc:C0P4C2]	---	ATP binding||hypothetical protein LOC100382097||hypothetical protein LOC100382097 (LOC100382097), mRNA||protein amino acid phosphorylation||protein kinase activity||protein Kinase-like protein TMKL1||protein Kinase-like protein TMKL1 (LOC100285470), mRNA||protein serine/threonine kinase activity||Putative uncharacterized protein	---	---	---	AT5G61570	Protein kinase superfamily protein [Source:TAIR;Acc:AT5G61570]	OS02G0655800	Os02g0655800 protein; Putative uncharacterized protein OJ1003_B06.33; Putative uncharacterized protein P0519E06.17; cDNA clone:J033075D02, full insert sequence [Source:UniProtKB/TrEMBL;Acc:Q6H6H7]
						GRMZM2G004180	151749312	151750919	constitutive	TT0.461	---	---	---	actin cytoskeleton||amino acid transport||cell adhesion||hypothetical protein LOC100276528||hypothetical protein LOC100276528 (LOC100276528), mRNA||hypothetical protein LOC100381539||hypothetical protein LOC100381539 (LOC100381539), mRNA||integral to membrane||Putative uncharacterized protein||structural molecule activity||transmembrane transport	---	---	---	---	---	OS02G0656100	Os02g0656100 protein; cDNA clone:001-011-B12, full insert sequence [Source:UniProtKB/TrEMBL;Acc:Q0DZ02]
						GRMZM2G043414	151798067	151822537	high in embryo	TT0.935	IDP325	Diacylglycerol kinase [Source:UniProtKB/TrEMBL;Acc:B6ST14]	display	xref	Sphinganine kinase	RXN-7799||SPHINGANINE-KINASE-RXN	sphingolipid biosynthesis (plants)	AT5G51290	Ceramide kinase [Source:UniProtKB/Swiss-Prot;Acc:Q6USK2]	OS02G0656200	Ceramide kinase [Source:UniProtKB/TrEMBL;Acc:C0LT23]
						GRMZM2G049623	201789152	201793497	in endosperm and seed only	AT0.87	---	---	---	binding||hypothetical protein LOC100383039||hypothetical protein LOC100383039 (LOC100383039), mRNA||Putative uncharacterized protein||RNA binding	---	---	---	AT5G56510	Pumilio homolog 12 [Source:UniProtKB/Swiss-Prot;Acc:Q9LVC3]	OS11G0579900	Os11g0579900 protein; Pumilio-family RNA binding repeat containing protein, expressed; cDNA clone:J033091K07, full insert sequence [Source:UniProtKB/TrEMBL;Acc:Q2R241]
S24	chr4.S_201887561	AT	4	201887561	201787561-201987561	GRMZM2G000608	201886428	201889196	sp in embryo	AT0.85	---	---	---	binding||hypothetical protein LOC100274885||hypothetical protein LOC100274885 (LOC100274885), mRNA||Putative uncharacterized protein	---	---	---	AT3G03970	ARM repeat superfamily protein [Source:TAIR;Acc:AT3G03970]	OS11G0580000	Expressed protein; Os11g0580000 protein; cDNA clone:001-132-G12, full insert sequence [Source:UniProtKB/TrEMBL;Acc:Q2R240]
						AC209971.4_FG003	201904052	201904255			---	---	---	---	---	---	---	---	---	---	---
						GRMZM2G497523	201932364	201932685
						GRMZM2G325118	201936215	201938145	only in embryo	AT0.58	---	Antimicrobial peptide MBP-1 [Source:UniProtKB/Swiss-Prot;Acc:P28794]	Antimicrobial peptide MBP-1	Antimicrobial peptide MBP-1||hypothetical protein LOC100274918||hypothetical protein LOC100274918 (LOC100274918), mRNA||Putative uncharacterized protein	---	---	---	---	---	OS11G0582400	Embryo-specific protein; Expressed protein; Os11g0582400 protein; cDNA clone:002-142-C01, full insert sequence; cDNA clone:J033021I15, full insert sequence [Source:UniProtKB/TrEMBL;Acc:Q2R223]
						GRMZM2G322348	239702248	239706103	high in silk	AT0.13	---	Putative leucine-rich repeat receptor-like protein kinase family protein [Source:UniProtKB/TrEMBL;Acc:K7V819]	---	ATP binding||protein amino acid phosphorylation||protein binding||protein kinase activity||protein serine/threonine kinase activity||TSA: Zea mays contig35464, mRNA sequence||TSA: Zea mays contig43322, mRNA sequence	---	---	---	---	---	OS01G0152600	Putative uncharacterized protein P0009G03.33; Putative uncharacterized protein P0030H07.12 [Source:UniProtKB/TrEMBL;Acc:Q9LGH9]
						GRMZM2G025127	239725555	239729685	constitutive, high in root	AT0.42	---	---	serine/threonine-protein kinase Cx32	ATP binding||protein amino acid phosphorylation||protein kinase activity||protein serine/threonine kinase activity||serine/threonine-protein kinase Cx32||serine/threonine-protein kinase Cx32 (LOC100280731), mRNA	---	---	---	AT4G35600	Probable serine/threonine-protein kinase Cx32, chloroplastic [Source:UniProtKB/Swiss-Prot;Acc:P27450]	OS02G0118200	Os02g0118200 protein; Putative uncharacterized protein OJ1217_F02.5 [Source:UniProtKB/TrEMBL;Acc:Q6ZH46]
						GRMZM2G025356	239729944	239733909	high in 12 and 14 DAP endosperm	AT0.53	---	---	---	DNA binding||DNA-directed RNA polymerase activity||hypothetical protein LOC100191943||LOC100191943||LOC100191943 (si946076e12), mRNA||protein dimerization activity||Putative uncharacterized protein||transcription	---	---	---	AT1G60620	RNA polymerase I subunit 43 [Source:TAIR;Acc:AT1G60620]	OS03G0295400	Os03g0295400 protein; RNA polymerase Rpb3/Rpb11 dimerisation domain containing protein, expressed [Source:UniProtKB/TrEMBL;Acc:Q10MU2]
						GRMZM2G150337	239783229	239790515	high in leaf	AT0.69	---	---	---	extracellular-glutamate-gated ion channel activity||GABA-B receptor activity||G-protein coupled receptor protein signaling pathway||Hypothetical protein LOC100275125||hypothetical protein LOC100275125 (LOC100275125), mRNA||integral to membrane||ionotropic glutamate receptor activity||membrane||outer membrane-bounded periplasmic space||protein folding||Putative uncharacterized protein||transport||…	---	---	---	AT1G42540	Glutamate receptor 3.3 [Source:UniProtKB/Swiss-Prot;Acc:Q9C8E7]	OS02G0117500	Glutamate receptor [Source:UniProtKB/TrEMBL;Acc:Q6ZGL7]
S25	chr4.S_239794450	AT	4	239794450	239694450-239894450	GRMZM2G150251	239792761	239798194	high in endo	AT0.54	---	---	---	aspartic-type endopeptidase activity||hypothetical protein LOC100272510||hypothetical protein LOC100272510 (LOC100272510), mRNA||integral to membrane||Putative uncharacterized protein	---	---	---	AT2G03120	Signal peptide peptidase [Source:UniProtKB/Swiss-Prot;Acc:O81062]	OS02G0117400	Signal peptide peptidase 1 [Source:UniProtKB/Swiss-Prot;Acc:Q6ZGL9]
						GRMZM2G150193	239799212	239803910		AT0.42	---	---	---	Hypothetical protein LOC100272679||MIR-interacting saposin-like protein||Putative uncharacterized protein	---	---	---	AT1G42480	unknown protein; FUNCTIONS IN: molecular_function unknown; INVOLVED IN: biological_process unknown; LOCATED IN: endomembrane system; EXPRESSED IN: 24 plant structures; EXPRESSED DURING: 13 growth stages; CONTAINS InterPro DOMAIN/s: Protein of unknow /.../tion DUF3456 (InterPro:IPR021852); Has 177 Blast hits to 177 proteins in 59 species: Archae - 0; Bacteria - 0; Metazoa - 140; Fungi - 0; Plants …	OS02G0117200	Os02g0117200 protein [Source:UniProtKB/TrEMBL;Acc:Q0E4I9]
						GRMZM5G853963	239815051	239816214	anthers only		---	---	---	---	---	---	---	---	---	---	---
						GRMZM2G054378	10731	23527	constitutive	RT0.32	---	---	---	Golgi-associated vesicle||intracellular protein transport||membrane coat||protein binding||Putative uncharacterized protein||structural molecule activity||tRNA (guanine-N7-)-methyltransferase activity||tRNA modification||vesicle-mediated transport	---	---	---	AT5G17660	tRNA (guanine-N-7) methyltransferase [Source:TAIR;Acc:AT5G17660]	OS01G0535900	Os01g0535900 protein; cDNA clone:J013058F01, full insert sequence; tRNA (Guanine-N(7)-)-methyltransferase-like protein [Source:UniProtKB/TrEMBL;Acc:Q5JLD6]
						GRMZM2G356260	23782	29838	high in seed and embryo	RT0.009	---	---	---	Transcribed locus, strongly similar to XP_002465817.1 hypothetical protein SORBIDRAFT_01g046380 [Sorghum bicolor]	---	---	---	AT1G17040	SH2 domain protein A [Source:TAIR;Acc:AT1G17040]	OS10G0567300	Os10g0567300 protein [Source:UniProtKB/TrEMBL;Acc:Q0IVJ6]
						AC190834.3_FG005	35790	37638			---	---	---	binding	---	---	---	---	---	---	---
						GRMZM2G054678	38103	51860	constitutive	RT0.23	---	---	---	cysteine-type peptidase activity||proteolysis||Transcribed locus||Transcribed locus, moderately similar to NP_001144848.1 hypothetical protein LOC100277935 [Zea mays]||TSA: Zea mays contig01046, mRNA sequence||TSA: Zea mays contig18945, mRNA sequence	---	---	---	---	---	---	---
						GRMZM2G089409	81133	82138	anthers only	RT0.23	glu1	---	---	Transcribed locus||Transcribed locus, moderately similar to XP_002463460.1 hypothetical protein SORBIDRAFT_01g000290 [Sorghum bicolor]	Beta-glucosidase	RXN-7082||RXN-8036	DIMBOA-glucoside degradation||coumarin biosynthesis (via 2-coumarate)	---	---	OS03G0861000	Expressed protein; Os03g0861000 protein; Putative uncharacterized protein OSJNBa0033P04.6; cDNA clone:J023079A15, full insert sequence [Source:UniProtKB/TrEMBL;Acc:Q7Y1D1]
S27	chr5.S_108368	RT	5	108368	8368-208368	GRMZM2G089498	108149	110727	constitutive	RT0.79	---	RNA-binding ASCH domain protein [Source:Projected from Arabidopsis thaliana (AT2G20410) TAIR;Acc:AT2G20410]	---	hypothetical protein LOC100273388||hypothetical protein LOC100273388 (LOC100273388), mRNA||Putative uncharacterized protein||TSA: Zea mays contig00837, mRNA sequence	---	---	---	AT2G20410	RNA-binding ASCH domain protein [Source:TAIR;Acc:AT2G20410]	OS03G0860000	Os03g0860000 protein [Source:UniProtKB/TrEMBL;Acc:C7J057]
						GRMZM2G048150	20671972	20685509	high in vegetative leaf and 2-8DAP seed		---	COV1-like protein; Uncharacterized protein [Source:UniProtKB/TrEMBL;Acc:B4FPD4]	COV1-like protein	COV1-like protein||COV1-like protein (LOC100285618), mRNA||COV1-like proteinPutative uncharacterized protein ;||Putative uncharacterized protein	---	---	---	AT1G43130	Protein LIKE COV 2 [Source:UniProtKB/Swiss-Prot;Acc:Q9C8C1]	OS05G0437200	Os05g0437200 protein; Putative uncharacterized protein OJ1058_F05.4; cDNA clone:001-025-D06, full insert sequence; cDNA clone:J033103I02, full insert sequence [Source:UniProtKB/TrEMBL;Acc:Q5TKN3]
						GRMZM2G070113	20693630	20698267	high in endosp	TT0.70	---	---	---	hypothetical protein LOC100383701||hypothetical protein LOC100383701 (LOC100383701), mRNA||mRNA processing||nucleic acid binding||nucleus||Putative uncharacterized protein||RNA binding	---	---	---	AT1G43190	Polypyrimidine tract-binding protein homolog 3 [Source:UniProtKB/Swiss-Prot;Acc:Q6ICX4]	OS05G0437300	Os05g0437300 protein; cDNA clone:J033107C19, full insert sequence [Source:UniProtKB/TrEMBL;Acc:Q0DHV7]
S30	chr5.S_20773412	TT	5	20773412	20673412-20873412	GRMZM2G002874	20762998	20774066	constitutive	TT0.71	---	---	---	hypothetical protein LOC100382091||hypothetical protein LOC100382091 (LOC100382091), mRNA||nucleic acid binding||Putative uncharacterized protein||RNA binding	---	---	---	---	---	OS03G0569900	Putative uncharacterized protein [Source:UniProtKB/TrEMBL;Acc:A3AJP7]
						GRMZM2G090576	20793754	20796073	high in leaf	TT0.12	---	---	---	---	---	---	---	---	---	OS03G0569800	Pentatricopeptide, putative, expressed; cDNA clone:J023045J04, full insert sequence [Source:UniProtKB/TrEMBL;Acc:Q10HZ9]
						GRMZM2G090642	20801448	20803167	constitutive	TT0.40	---	DTW domain containing protein [Source:UniProtKB/TrEMBL;Acc:B6TY80]	DTW domain containing protein	DTW domain containing protein||DTW domain containing protein (LOC100284863), mRNA||TSA: Zea mays contig32795, mRNA sequence	---	---	---	AT5G54880	DTW domain-containing protein [Source:TAIR;Acc:AT5G54880]	OS03G0568600	DTW domain containing protein, expressed; Os03g0568600 protein; Putative uncharacterized protein OSJNBa0004B24.4; cDNA clone:J033087P12, full insert sequence [Source:UniProtKB/TrEMBL;Acc:Q10I12]
						GRMZM2G090669	20804066	20807844	high in anthers	TT0.84	---	---	---	hypothetical protein LOC100276307||hypothetical protein LOC100276307 (LOC100276307), mRNA||membrane||Putative uncharacterized protein	---	---	---	AT3G20510	Protein FATTY ACID EXPORT 6 [Source:UniProtKB/Swiss-Prot;Acc:Q9LJU6]	OS03G0568500	Os03g0568500 protein; Putative uncharacterized protein OSJNBa0004B24.3; Uncharacterised protein family containing protein, expressed; cDNA clone:001-009-G05, full insert sequence [Source:UniProtKB/TrEMBL;Acc:Q10I13]
						GRMZM2G011156	20833244	20835065	high in root and anthers		---	---	---	electron carrier activity||heme binding||iron ion binding||monooxygenase activity||oxidation reduction	---	---	---	AT4G39950	Tryptophan N-monooxygenase 1 [Source:UniProtKB/Swiss-Prot;Acc:O81346]	OS04G0174100	Putative uncharacterized protein [Source:UniProtKB/TrEMBL;Acc:B9FE27]
						GRMZM2G326064	26073014	26076327	only in anthers	TT0.39	---	---	---	---	---	---	---	AT5G13560	unknown protein; BEST Arabidopsis thaliana protein match is: unknown protein (TAIR:AT2G37370.1); Has 12055 Blast hits to 8846 proteins in 811 species: Archae - 217; Bacteria - 1046; Metazoa - 6104; Fungi - 1115; Plants - 528; Viruses - 14; Other Euk /.../s - 3031 (source: NCBI BLink). [Source:TAIR;Acc:AT5G13560]	OS03G0281300	Expressed protein; Os03g0281300 protein [Source:UniProtKB/TrEMBL;Acc:Q10N63]
						GRMZM2G022244	26077238	26081758	no expr		---	---	---	---	---	---	---	AT5G37370	PRP38 family protein [Source:TAIR;Acc:AT5G37370]	---	---
S31	chr5.S_26095529	TT	5	26095529	25995529-26195529	GRMZM2G022175	26095451	26100989	high in endosperm	TT0.93	---	---	---	hypothetical protein LOC100192058||hypothetical protein LOC100192058 (LOC100192058), mRNA||protein binding||Putative uncharacterized protein||RHC1A||Transcribed locus, strongly similar to NP_001130953.1 hypothetical protein LOC100192058 [Zea mays]||zinc ion binding	---	---	---	AT3G19950	E3 ubiquitin-protein ligase RING1-like [Source:UniProtKB/Swiss-Prot;Acc:Q8LPN7]	OS10G0487400	Os10g0487400 protein [Source:UniProtKB/TrEMBL;Acc:Q0IWU5]
						GRMZM2G304235	26130276	26136381	no		---	---	---	---	---	---	---	---	---	---	---
						GRMZM2G404767	175635989	175639304	root	GT0.742	---	---	---	cell wall||cell wall modification||pectinesterase activity	pectinesterase	RXN-2102	homogalacturonan degradation	AT3G14300	Putative pectinesterase/pectinesterase inhibitor 26 [Source:UniProtKB/Swiss-Prot;Acc:Q9LUL8]	OS11G0194000	---
						GRMZM2G404769	175641177	175646930	endosp	GT0.097	---	---	---	regulation of transcription, DNA-dependent||transcription factor activity||transcription factor complex	Acid phosphatase	ACID-PHOSPHATASE-RXN||RXN-5822	phosphate acquisition||phosphate utilization in cell wall regeneration||NAD/NADH phosphorylation and dephosphorylation	AT1G14700	Purple acid phosphatase 3 [Source:UniProtKB/Swiss-Prot;Acc:Q8H129]	---	---
						GRMZM2G176358	175649889	175654298	high in leaf and embryo	GT0.715	---	Histone H3 [Source:UniProtKB/TrEMBL;Acc:B4FCH2]	---	DNA binding||Histone H3||hypothetical protein LOC100192746||nucleosome||nucleosome assembly	---	---	---	AT5G10980	Histone H3.3 [Source:UniProtKB/Swiss-Prot;Acc:P59169]	---	---
						GRMZM2G176304	175655285	175657268	high in root	GT0.303	---	---	---	hypothetical protein LOC100273576||hypothetical protein LOC100273576 (LOC100273576), mRNA||Putative uncharacterized protein	---	---	---	AT4G40020	Myosin heavy chain-related protein [Source:TAIR;Acc:AT4G40020]	OS02G0572600	Os02g0572600 protein; Putative uncharacterized protein OSJNBb0046L23.3 [Source:UniProtKB/TrEMBL;Acc:Q6YXC6]
						GRMZM2G476049	175658939	175660681	nearly no		---	---	---	gamma-glutamyltransferase activity||metabolic process||transferase activity, transferring hexosyl groups	gamma-glutamyltransferase||Trans-zeatin O-beta-D-glucosyltransferase||Trans-zeatin O-beta-D-glucosyltransferase	RXN-6601||RXN-9157||RXN-4723||RXN-4735	&gamma;-glutamyl cycle||hypoglycin biosynthesis||cytokinins-<i>O</i>-glucoside biosynthesis||cytokinins-<i>O</i>-glucoside biosynthesis	---	---	OS02G0490500	Os02g0490500 protein; Putative UDP-glycosyltransferase; cDNA clone:J013153D03, full insert sequence [Source:UniProtKB/TrEMBL;Acc:Q6K755]
						GRMZM2G124577	175678819	175679817	nearly no		---	---	---	Hypothetical protein LOC100217219||Putative uncharacterized protein	---	---	---	---	---	---	---
						GRMZM2G023988	175684554	175691456	constitutive	GT0.365	---	---	---	hypothetical protein LOC100274444||intracellular||LOC100274444||LOC100274444 (si945007d02), mRNA||Putative uncharacterized protein||Transcribed locus||zinc finger, C2H2 type family protein||zinc finger, C2H2 type family protein (LOC100283002), mRNA||zinc ion binding	---	---	---	AT5G22890	C2H2 and C2HC zinc fingers superfamily protein [Source:TAIR;Acc:AT5G22890]	OS02G0572900	Os02g0572900 protein; Putative zinc finger protein ID1 [Source:UniProtKB/TrEMBL;Acc:Q6YXC5]
						GRMZM2G024697	175699048	175703469	not in DAP leaf	GT0.918	---	---	---	Full-length cDNA clone ZM_BFb0215L20||Putative uncharacterized protein	---	---	---	---	---	---	---
						GRMZM2G328814	175711663	175713043	nearly no, DAP-node and 30DAP leaf		---	---	---	DNA binding	---	---	---	---	---	---	---
S33	chr5.S_175728543	GT	5	175728543	175628543-175828543	GRMZM2G024739	175728635	175732381	high in DAP leaf, low in seed	GT0.595	---	---	cryptochrome 1	cryptochrome 1||cryptochrome 1 (LOC100384475), mRNA||DNA photolyase activity||DNA repair||product:cryptochrome 1||Putative uncharacterized protein	---	---	---	AT4G08920	Cryptochrome-1 [Source:UniProtKB/Swiss-Prot;Acc:Q43125]	OS02G0573200	Cryptochrome 1a; Os02g0573200 protein [Source:UniProtKB/TrEMBL;Acc:Q6YXC2]
						GRMZM2G025236	175732716	175748227	constitutive, high before 8DAP seed	GT0.233	---	Nucleotide-sugar transporter/ sugar porter [Source:UniProtKB/TrEMBL;Acc:B6T3E1]	---	carbohydrate transport||Golgi membrane||integral to membrane||LOC100282085||LOC100282085 (umc1264), mRNA||nucleotide-sugar transmembrane transporter activity||nucleotide-sugar transport||Nucleotide-sugar transporter/ sugar porter||Putative uncharacterized protein||sugar:hydrogen symporter activity	---	---	---	AT5G65000	CMP-sialic acid transporter 5 [Source:UniProtKB/Swiss-Prot;Acc:Q8LES0]	OS02G0573300	cDNA clone:J013044K14, full insert sequence [Source:UniProtKB/TrEMBL;Acc:B7EBM5]
						GRMZM2G071325	196407086	196408956	anthers only	RT0.757	---	---	---	hydrolase activity, acting on carbon-nitrogen (but not peptide) bonds	---	---	---	AT5G41460	Protein of unknown function (DUF604) [Source:TAIR;Acc:AT5G41460]	OS02G0681100	Fringe-related protein-like; Os02g0681100 protein; cDNA clone:J023106A15, full insert sequence [Source:UniProtKB/TrEMBL;Acc:Q6EPN2]
						GRMZM2G071277	196412745	196413807	high in vege-leaf, em, pericarp and root	RT0.282	---	---	RING zinc finger protein-like	electron carrier activity||protein binding||Putative uncharacterized protein||RING zinc finger protein-like||RING zinc finger protein-like (LOC100284526), mRNA||TSA: Zea mays contig06080, mRNA sequence||zinc ion binding	---	---	---	AT4G11370	RING-H2 zinc finger protein RHA1a [Source:UniProtKB/Swiss-Prot;Acc:Q9SUS4]	OS02G0681200	Os02g0681200 protein; Putative BRH1 RING finger protein; cDNA clone:006-203-C10, full insert sequence; cDNA clone:J023114C23, full insert sequence; cDNA clone:J023150J15, full insert sequence [Source:UniProtKB/TrEMBL;Acc:Q6EPN1]
						GRMZM2G525084	196415434	196415546
S35	chr5.S_196508766	RT	5	196508766	196408766-196608766	GRMZM2G022645	196508211	196511894	high in node and pericarp	RT0.725	---	---	---	ATP binding||cell wall macromolecule catabolic process||hypothetical protein LOC100272952||hypothetical protein LOC100272952 (LOC100272952), mRNA||protein amino acid phosphorylation||protein kinase activity||protein serine/threonine kinase activity||Putative uncharacterized protein	---	---	---	---	---	OS02G0681700	Os02g0681700 protein; Putative serine/threonine-specific protein kinase [Source:UniProtKB/TrEMBL;Acc:Q6EPM5]
						GRMZM2G160565	196549478	196557071	pericarp, young seed, tassel and cob	RT0.183	---	MADS box protein; Uncharacterized protein [Source:UniProtKB/TrEMBL;Acc:Q41826]	MADS box protein	MADS box protein||MADS box protein (ZAG3), mRNA||MADS box proteinPutative uncharacterized protein ;||nucleus||product:MADS box protein||regulation of transcription, DNA-dependent||sequence-specific DNA binding||transcription factor activity	---	---	---	AT3G61120	Agamous-like MADS-box protein AGL13 [Source:UniProtKB/Swiss-Prot;Acc:Q38837]	OS02G0682200	MADS-box transcription factor 6 [Source:UniProtKB/Swiss-Prot;Acc:Q6EU39]
						GRMZM2G401436	196582917	196584307	pericarp, young seed	RT0.334	---	---	protein binding protein	protein binding||protein binding protein||protein binding protein (LOC100281962), mRNA||Putative uncharacterized protein||zinc ion binding	---	---	---	AT3G43430	RING/U-box superfamily protein [Source:TAIR;Acc:AT3G43430]	OS02G0682300	Os02g0682300 protein; Putative uncharacterized protein OJ1123_G04.7 [Source:UniProtKB/TrEMBL;Acc:Q6EU38]
						GRMZM2G162529	199592727	199595057	only in leaf		---	Phosphoribulokinase [Source:UniProtKB/TrEMBL;Acc:B4FQ59]	---	ATP binding||carbohydrate metabolic process||kinase activity||LOC100282845||LOC100282845 (pco092382), mRNA||metabolic process||nucleoside-triphosphatase activity||nucleotide binding||Phosphoribulokinase (EC 2.7.1.19)||phosphoribulokinase activity||phosphotransferase activity, alcohol group as acceptor	Uridine kinase	GAPOXNPHOSPHN-RXN||PHOSPHORIBULOKINASE-RXN||PHOSPHORIBULOKINASE-RXN||URKI-RXN	glycolysis III||gluconeogenesis I||glycolysis I||glycolysis IV (plant cytosol)||Calvin-Benson-Bassham cycle||Rubisco shunt||salvage pathways of pyrimidine ribonucleotides	AT1G32060	Phosphoribulokinase, chloroplastic [Source:UniProtKB/Swiss-Prot;Acc:P25697]	OS02G0698000	Phosphoribulokinase [Source:UniProtKB/TrEMBL;Acc:Q6Z8F4]
S39	PZE-105146513	AT	5	199647442	199547442-199747442	GRMZM5G823157	199646796	199650458	root	AT0.089	---	---	---	regulation of transcription||sequence-specific DNA binding||transcription factor activity	---	---	---	AT2G34830	Probable WRKY transcription factor 35 [Source:UniProtKB/Swiss-Prot;Acc:O64747]	OS02G0698800	Os02g0698800 protein; Putative WRKY DNA-binding protein [Source:UniProtKB/TrEMBL;Acc:Q6Z8E9]
						GRMZM2G076313	199721983	199724840	root	AT0.909	---	---	---	hypothetical protein LOC100383742||hypothetical protein LOC100383742 (LOC100383742), mRNA||membrane||oligopeptide transport||Putative uncharacterized protein||transporter activity	---	---	---	---	---	OS02G0699000	Os02g0699000 protein; Putative nitrate transporter NRT1 [Source:UniProtKB/TrEMBL;Acc:Q6Z8E5]
						GRMZM2G375113	199735389	199740301	root	AT0.003	---	---	---	integral to membrane||membrane||oligopeptide transport||transporter activity||TSA: Zea mays contig05330, mRNA sequence	---	---	---	---	---	OS02G0699000	Os02g0699000 protein; Putative nitrate transporter NRT1 [Source:UniProtKB/TrEMBL;Acc:Q6Z8E5]
						GRMZM2G076398	199740936	199746288	DAP-leaf and root	AT0.778	---	---	---	carbohydrate metabolic process||hydrolase activity, hydrolyzing O-glycosyl compounds	---	---	---	AT4G17000	unknown protein; Has 2862 Blast hits to 2331 proteins in 349 species: Archae - 6; Bacteria - 408; Metazoa - 833; Fungi - 223; Plants - 134; Viruses - 7; Other Eukaryotes - 1251 (source: NCBI BLink). [Source:TAIR;Acc:AT4G17000]	OS03G0770900	Expressed protein; Os03g0770900 protein [Source:UniProtKB/TrEMBL;Acc:Q6AU54]
						GRMZM2G034876	200291798	200295328	high in embryo	AT0.438	GRF1	growth-regulating factor 1-like	putative growth-regulating factor 1	ATP binding||DNA binding||growth-regulating factor 1-like||growth-regulating factor 1-like (GRF1), mRNA||hydrolase activity, acting on acid anhydrides, in phosphorus-containing anhydrides||ligand-dependent nuclear receptor activity||nucleus||product:putative growth-regulating factor 1||putative growth-regulating factor 1||Putative uncharacterized protein||regulation of transcription||regulation o…	---	---	---	---	---	---	---
						GRMZM2G339499	200321721	200324737			---	---	---	---	---	---	---	---	---	---	---
S45	chr5.S_200369163	AT	5	200369163	200269163-200469163	GRMZM2G035213	200367029	200370851	high in leaf	AT0	---	gamma-tocopherol methyltransferase [Source:Projected from Arabidopsis thaliana (AT1G64970) TAIR;Acc:AT1G64970]	---	Gamma-tocopherol methyltransferasePutative uncharacterized protein ;||lipid biosynthetic process||LOC732837||LOC732837 (cl364_1), mRNA||metabolic process||methyltransferase activity||product:gamma-tocopherol methyltransferase||Putative gamma-tocopherol methyltransferase (EC 2.1.1.95)||Tocopherol O-methyltransferase	Tocopherol O-methyltransferase	2.1.1.79-RXN||RXN-2562||RXN-7421||TOCOPHEROL-O-METHYLTRANSFERASE-RXN	cyclopropane fatty acid (CFA) biosynthesis||vitamin E biosynthesis||cyclopropane and cyclopropene fatty acid biosynthesis||vitamin E biosynthesis	AT1G64970	Tocopherol O-methyltransferase, chloroplastic [Source:UniProtKB/Swiss-Prot;Acc:Q9ZSK1]	OS02G0701600	Probable tocopherol O-methyltransferase, chloroplastic [Source:UniProtKB/Swiss-Prot;Acc:Q6ZIK0]
						GRMZM2G167431	200379998	200382416	constitutive, high in DAP-leaf and peri	AT0.268	---	---	---	2,3-dihydro-2,3-dihydroxybenzoate dehydrogenase activity||3-ketodihydrosphingosine reductase||enterobactin biosynthetic process||hypothetical protein LOC100193352||hypothetical protein LOC100193352 (LOC100193352), mRNA||metabolic process||oxidation reduction||oxidoreductase activity||Putative uncharacterized protein||Transcribed locus, moderately similar to NP_001131956.1 hypothetical protein LOC…	2,3-dihydro-2,3-dihydroxybenzoate dehydrogenase	DHBDEHYD-RXN	2,3-dihydroxybenzoate biosynthesis	AT5G19200	3-dehydrosphinganine reductase TSC10B [Source:UniProtKB/Swiss-Prot;Acc:F4JZN6]	OS02G0701900	Os02g0701900 protein; Putative short-chain dehydrogenase/reductase; cDNA clone:001-027-E08, full insert sequence [Source:UniProtKB/TrEMBL;Acc:Q6ZHJ6]
						GRMZM2G325001	200429608	200433476	only in 22DAP-seed	AT0.476	---	---	---	binding||membrane||transmembrane transport||transport	---	---	---	---	---	---	---
S47	chr5.S_200436292	AT	5	200436292	200336292-200536292	GRMZM2G325019	200434762	200438299	high in leaf	AT0.121	---	endonucleases [Source:Projected from Arabidopsis thaliana (AT2G15820) TAIR;Acc:AT2G15820]	---	endonuclease activity||protein binding||TSA: Zea mays contig10514, mRNA sequence||TSA: Zea mays contig39107, mRNA sequence	---	---	---	AT2G15820	Pentatricopeptide repeat-containing protein At2g15820 [Source:UniProtKB/Swiss-Prot;Acc:Q9XIL5]	OS02G0702000	Os02g0702000 protein; PLS; Pentatricopeptide (PPR) repeat-containing protein-like [Source:UniProtKB/TrEMBL;Acc:Q6ZHJ5]
						GRMZM2G325038	200438375	200439307	endosp and root	AT0.011	---	Transcription factor GT-3b [Source:UniProtKB/TrEMBL;Acc:B6TLK2]	transcription factor GT-3b	transcription factor GT-3b||transcription factor GT-3b (LOC100283763), mRNA	---	---	---	---	---	OS02G0702100	Os02g0702100 protein; Putative uncharacterized protein OJ1218_D07.7; cDNA clone:002-141-E07, full insert sequence [Source:UniProtKB/TrEMBL;Acc:Q6ZHJ4]
						GRMZM2G028605	200439515	200440357	nearly no		---	---	---	hypothetical protein LOC100382871||hypothetical protein LOC100382871 (LOC100382871), mRNA||Putative uncharacterized protein	---	---	---	---	---	---	---
						AC204604.3_FG008	200441643	200442539
						GRMZM2G092959	200466082	200477544	constitutive, sp in endosperm	AT0.454	---	---	---	hypothetical protein LOC100382728||hypothetical protein LOC100382728 (LOC100382728), mRNA||Putative uncharacterized protein||TSA: Zea mays contig32035, mRNA sequence	---	---	---	---	---	---	---
						GRMZM2G092749	200486449	200492760	high in vege-leaf and embryo	AT0.651	---	---	---	hypothetical protein LOC100191505||LOC100191505||LOC100191505 (TIDP3037), mRNA||Putative uncharacterized protein||Rho guanyl-nucleotide exchange factor activity||Transcribed locus, strongly similar to NP_001130409.1 hypothetical protein LOC100191505 [Zea mays]	---	---	---	AT1G31650	Rop guanine nucleotide exchange factor 14 [Source:UniProtKB/Swiss-Prot;Acc:Q56WM6]	OS02G0702600	Os02g0702600 protein; Putative uncharacterized protein OJ1218_D07.16; Putative uncharacterized protein P0724B10.5; cDNA clone:J033097A05, full insert sequence; cDNA clone:J033115I05, full insert sequence [Source:UniProtKB/TrEMBL;Acc:Q6YVK1]
						GRMZM2G108087	200526283	200529192	high in root	AT0.002	---	---	---	intracellular protein transport||membrane||protein binding||Putative uncharacterized protein||SNAP receptor activity||vesicle-mediated transport	---	---	---	AT5G16830	Syntaxin-21 [Source:UniProtKB/Swiss-Prot;Acc:Q39233]	OS02G0702800	Os02g0702800 protein; cDNA clone:J023113L24, full insert sequence [Source:UniProtKB/TrEMBL;Acc:Q0DYC1]
						GRMZM2G127342	7036171	7039824	only in embryo	RT0.301	---	---	---	amino acid transport||membrane	---	---	---	---	---	OS08G0127100	Os08g0127100 protein; Putative histidine amino acid transporter; cDNA clone:J013002G10, full insert sequence; cDNA clone:J033080E11, full insert sequence [Source:UniProtKB/TrEMBL;Acc:Q6ZK52]
						GRMZM2G127328	7045096	7047616	high in leaf DAP	RT0.62	---	LHT1 [Source:UniProtKB/TrEMBL;Acc:B6SVD8]	LHT1	amino acid transport||LHT1||LHT1 (LOC100281437), mRNA||membrane	---	---	---	---	---	OS08G0127100	Os08g0127100 protein; Putative histidine amino acid transporter; cDNA clone:J013002G10, full insert sequence; cDNA clone:J033080E11, full insert sequence [Source:UniProtKB/TrEMBL;Acc:Q6ZK52]
						GRMZM2G127294	7051859	7059857	mature leaf and root		---	---	---	amino acid transport||membrane	---	---	---	---	---	OS08G0127100	Os08g0127100 protein; Putative histidine amino acid transporter; cDNA clone:J013002G10, full insert sequence; cDNA clone:J033080E11, full insert sequence [Source:UniProtKB/TrEMBL;Acc:Q6ZK52]
						GRMZM2G018262	7106675	7111297	only in leaf and root	RT0.833	---	---	---	---	---	---	---	---	---	---	---
						GRMZM2G127338	7124203	7126755	high in leaf DAP	RT0.987	---	---	---	amino acid transport||hypothetical protein LOC100384362||hypothetical protein LOC100384362 (LOC100384362), mRNA||membrane||Putative uncharacterized protein||TSA: Zea mays contig35068, mRNA sequence	---	---	---	---	---	OS08G0127100	Os08g0127100 protein; Putative histidine amino acid transporter; cDNA clone:J013002G10, full insert sequence; cDNA clone:J033080E11, full insert sequence [Source:UniProtKB/TrEMBL;Acc:Q6ZK52]
						GRMZM2G429322	7128592	7131540	only in DAP leaf	RT0.259	---	---	---	amino acid transport||membrane||oxidoreductase activity||Transcribed locus, moderately similar to NP_001060901.1 Os08g0127100 [Oryza sativa Japonica Group]	---	---	---	---	---	OS08G0127100	Os08g0127100 protein; Putative histidine amino acid transporter; cDNA clone:J013002G10, full insert sequence; cDNA clone:J033080E11, full insert sequence [Source:UniProtKB/TrEMBL;Acc:Q6ZK52]
S73	chr6.S_7137764	RT	6	7137764	7037764-7237764	GRMZM2G127299	7132205	7137741	high in seed(em and endo)	RT0.796	---	---	---	Full-length cDNA clone ZM_BFb0204L19	---	---	---	AT5G63320	Transcription factor GTE10 [Source:UniProtKB/Swiss-Prot;Acc:Q9FGW9]	---	---
						GRMZM2G057258	7146681	7149063	high in pericarp	RT0.899	---	Acid phosphatase/vanadium-dependent haloperoxidase protein; Acid phosphatase/vanadium-dependent haloperoxidase related [Source:UniProtKB/TrEMBL;Acc:B6TSR4]	acid phosphatase/vanadium-dependent haloperoxidase related	acid phosphatase/vanadium-dependent haloperoxidase related||acid phosphatase/vanadium-dependent haloperoxidase related (LOC100284364), mRNA||Putative uncharacterized protein	---	---	---	AT1G67600	Acid phosphatase/vanadium-dependent haloperoxidase-related protein [Source:TAIR;Acc:AT1G67600]	OS08G0127500	Os08g0127500 protein; Putative uncharacterized protein OJ1163_G08.27; cDNA clone:J023087N16, full insert sequence [Source:UniProtKB/TrEMBL;Acc:Q6ZK50]
						GRMZM2G057091	7149982	7154478	high in endosperm	RT0.024	---	---	---	heat shock protein binding||hypothetical protein LOC100217132||hypothetical protein LOC100217132 (LOC100217132), mRNA||Putative uncharacterized protein	---	---	---	AT1G08640	Chloroplast J-like domain 1 [Source:TAIR;Acc:AT1G08640]	OS08G0127600	Os08g0127600 protein; Putative uncharacterized protein OJ1163_G08.28; cDNA clone:J013149L10, full insert sequence [Source:UniProtKB/TrEMBL;Acc:Q6ZK49]
						GRMZM2G057026	7154710	7159074	constitutive	RT0.245	---	---	---	---	---	---	---	AT4G37120	Pre-mRNA-splicing factor SLU7-B [Source:UniProtKB/Swiss-Prot;Acc:O23174]	OS08G0127700	Pre-mRNA-splicing factor SLU7 [Source:UniProtKB/Swiss-Prot;Acc:Q6ZK48]
						GRMZM2G056961	7159492	7160258	high in vegetative leaf	RT0.221	---	---	---	hypothetical protein LOC100275427||hypothetical protein LOC100275427 (LOC100275427), mRNA||Putative uncharacterized protein||TSA: Zea mays contig41490, mRNA sequence||TSA: Zea mays contig45443, mRNA sequence	---	---	---	---	---	OS08G0127800	Os08g0127800 protein; cDNA clone:002-144-E01, full insert sequence [Source:UniProtKB/TrEMBL;Acc:Q0J895]
						GRMZM2G306727	7229740	7232453	high in root	RT0.837	---	---	---	apoptosis||ATP binding||defense response||protein binding	---	---	---	---	---	OS09G0479600	Os09g0479600 protein [Source:UniProtKB/TrEMBL;Acc:Q0J0X0]
						GRMZM2G146140	92302311	92308785	only in meiotic tassel	GT0.091	---	potassium transporter 1 [Source:Projected from Arabidopsis thaliana (AT2G30070) TAIR;Acc:AT2G30070]	---	hypothetical protein LOC100279933||hypothetical protein LOC100279933 (LOC100279933), mRNA||membrane||potassium ion transmembrane transporter activity||potassium ion transport||Putative uncharacterized protein	---	---	---	AT2G30070	Potassium transporter 1 [Source:UniProtKB/Swiss-Prot;Acc:O22397]	OS06G0671000	Probable potassium transporter 13 [Source:UniProtKB/Swiss-Prot;Acc:Q652J4]
S74	chr6.S_92311076	GT	6	92311076	92211076-92411076	GRMZM2G146190	92311005	92318498	high in endo and seed	GT0.254	---	cyclophilin 59 [Source:Projected from Arabidopsis thaliana (AT1G53720) TAIR;Acc:AT1G53720]	---	hypothetical protein LOC100216940||hypothetical protein LOC100216940 (LOC100216940), mRNA||nucleic acid binding||peptidyl-prolyl cis-trans isomerase activity||protein folding||zinc ion binding	---	---	---	AT1G53720	Peptidyl-prolyl cis-trans isomerase CYP59 [Source:UniProtKB/Swiss-Prot;Acc:Q6Q151]	OS06G0670400	---
						GRMZM2G462760	92396601	92397634	high in pericarp	GT0.16	---	SAUR25-auxin-responsive SAUR family member [Source:UniProtKB/TrEMBL;Acc:B6SGQ5]	SAUR25 - auxin-responsive SAUR family member (LOC100280474), mRNA	SAUR25 - auxin-responsive SAUR family member||SAUR25 - auxin-responsive SAUR family member (LOC100280474), mRNA||SAUR25-auxin-responsive SAUR family member	---	---	---	AT1G56150	Auxin-responsive protein SAUR71 [Source:UniProtKB/Swiss-Prot;Acc:Q9SGU2]	OS06G0671150	Os06g0671150 protein [Source:UniProtKB/TrEMBL;Acc:A3BEJ0]
		GT				GRMZM2G103526	104755709	104760627	high in endosp	GT0.408	---	Acid phosphatase 1; Uncharacterized protein [Source:UniProtKB/TrEMBL;Acc:B4F7Y5]	---	Acid phosphatase 1Putative uncharacterized protein ;||acid phosphatase activity||hypothetical protein LOC100191194||hypothetical protein LOC100191194 (LOC100191194), mRNA||TSA: Zea mays contig58460, mRNA sequence	Acid phosphatase	ACID-PHOSPHATASE-RXN||RXN-5822	phosphate acquisition||phosphate utilization in cell wall regeneration||NAD/NADH phosphorylation and dephosphorylation	AT4G29260	HAD superfamily, subfamily IIIB acid phosphatase [Source:TAIR;Acc:AT4G29260]	OS06G0559500	Putative Acid phosphatase 1; cDNA clone:006-308-D10, full insert sequence; cDNA clone:J023014B19, full insert sequence [Source:UniProtKB/TrEMBL;Acc:Q5Z7F8]
		GT				GRMZM5G800610	104828445	104828661	no expr		---	---	---	---	---	---	---	---	---	---	---
S75	chr6.S_104858493	GT	6	104858493	104758493-104958493	GRMZM2G169114	104848940	104858629	constitutive	GT0.33	---	---	---	cation transport||Clone 240044 mRNA sequence||integral to membrane||solute:hydrogen antiporter activity||transmembrane transport	---	---	---	AT5G11800	K(+) efflux antiporter 6 [Source:UniProtKB/Swiss-Prot;Acc:B5X0N6]	OS06G0561200	Os06g0561200 protein; Putative Potassium-efflux system protein [Source:UniProtKB/TrEMBL;Acc:Q5Z8T1]
		GT				GRMZM2G169089	104859135	104866019	high in embryo	GT0.976	ln1	O-acyltransferase [Source:UniProtKB/TrEMBL;Acc:K7VF18]	Diacylglycerol acyltransferase	Diacylglycerol acyltransferase||product:diacylglycerol acyltransferase||TSA: Zea mays contig48674, mRNA sequence	Diacylglycerol O-acyltransferase	DIACYLGLYCEROL-O-ACYLTRANSFERASE-RXN	wax esters biosynthesis II||triacylglycerol biosynthesis	AT2G19450	Diacylglycerol O-acyltransferase 1 [Source:UniProtKB/Swiss-Prot;Acc:Q9SLD2]	OS06G0563900	O-acyltransferase [Source:UniProtKB/TrEMBL;Acc:Q5Z8Z2]
		GT				GRMZM2G367631	104947474	104950989	high in immature-cob		---	---	---	Transcribed locus	---	---	---	---	---	---	---
						AC234160.1_FG004	8292384	8293709			---	---	---	Putative uncharacterized protein	---	---	---	---	---	OS01G0110600	Uncharacterized protein [Source:UniProtKB/TrEMBL;Acc:A2ZNF5]
						AC234160.1_FG003	8302750	8305316			---	---	---	carbohydrate metabolic process||hydrolase activity, hydrolyzing O-glycosyl compounds||immune response||membrane||tumor necrosis factor receptor binding	---	---	---	AT3G18070	Beta-glucosidase 43 [Source:UniProtKB/Swiss-Prot;Acc:Q9LV34]	OS01G0508000	Beta-glucosidase 1 [Source:UniProtKB/Swiss-Prot;Acc:Q5QMT0]
						GRMZM5G871154	8307097	8308784	constitutive, high in embryo	TT0.022	---	---	---	catalytic activity||hypothetical protein LOC100273798||Hypothetical protein LOC100277936||metabolic process||Putative uncharacterized protein	---	---	---	---	---	OS06G0649900	Os06g0649900 protein; Putative phospholipase D [Source:UniProtKB/TrEMBL;Acc:Q67UR5]
						AC194633.3_FG014	8338591	8340102			---	---	---	---	N-acetyl-gamma-glutamyl-phosphate reductase	ACETYLGLUTKIN-RXN||N-ACETYLGLUTPREDUCT-RXN||N-ACETYLGLUTPREDUCT-RXN||N-ACETYLTRANSFER-RXN||N-ACETYLTRANSFER-RXN	arginine biosynthesis II (acetyl cycle)||ornithine biosynthesis||arginine biosynthesis II (acetyl cycle)||ornithine biosynthesis||arginine biosynthesis II (acetyl cycle)||ornithine biosynthesis	AT4G37670	Probable amino-acid acetyltransferase NAGS2, chloroplastic [Source:UniProtKB/Swiss-Prot;Acc:B5X4Z4]	---	---
						GRMZM2G132811	8349606	8350821	only in leaf	TT0.534	---	Putative peptidyl-prolyl cis-trans isomerase family protein [Source:UniProtKB/TrEMBL;Acc:K7V9L0]	---	peptidyl-prolyl cis-trans isomerase activity||protein folding||TSA: Zea mays contig31739, mRNA sequence	---	---	---	AT1G74070	Peptidyl-prolyl cis-trans isomerase CYP26-2, chloroplastic [Source:UniProtKB/Swiss-Prot;Acc:F4HTT6]	OS01G0111100	Os01g0111100 protein; Putative uncharacterized protein P0439B06.20 [Source:UniProtKB/TrEMBL;Acc:Q657T1]
S76	chr8.S_8399315	TT	8	8399315	8299315-8499315	GRMZM2G132796	8351675	8357336	high in endo and em	TT0.296	---	---	---	alpha2-adrenergic receptor activity||G-protein coupled receptor protein signaling pathway||hypothetical protein LOC100191766||integral to membrane||LOC100191766||LOC100191766 (pco103510), mRNA||Putative uncharacterized protein||TSA: Zea mays contig37695, mRNA sequence	---	---	---	AT1G26110	Protein decapping 5 [Source:UniProtKB/Swiss-Prot;Acc:Q9C658]	OS01G0111200	Os01g0111200 protein; Putative uncharacterized protein P0439B06.21 [Source:UniProtKB/TrEMBL;Acc:Q657T0]
						GRMZM2G066057	8416080	8417957	only in root	TT0.308	---	---	---	nucleus||regulation of transcription||Transcribed locus, moderately similar to XP_002455315.1 hypothetical protein SORBIDRAFT_03g008290 [Sorghum bicolor]||transcription regulator activity	---	---	---	AT1G66470	Transcription factor bHLH83 [Source:UniProtKB/Swiss-Prot;Acc:Q9C707]	OS01G0111500	BHLH transcription factor; Os01g0111500 protein; cDNA clone:002-146-B03, full insert sequence [Source:UniProtKB/TrEMBL;Acc:Q0JRA9]
						GRMZM2G021614	8472359	8474789	only in embryo	TT0	---	---	ZCN9 protein	MFT2 - Corn MFT-like protein||MFT2 - Corn MFT-like protein (LOC100286354), mRNA||MFT2-Corn MFT-like protein||product:ZCN9||ZCN9||ZCN9 protein||ZCN9 protein (ZCN9), mRNA	---	---	---	AT1G18100	Protein MOTHER of FT and TF 1 [Source:UniProtKB/Swiss-Prot;Acc:Q9XFK7]	OS01G0111600	Os01g0111600 protein; Putative SP2G; cDNA clone:002-169-A04, full insert sequence [Source:UniProtKB/TrEMBL;Acc:Q9ASJ1]
						GRMZM2G382029	8495395	8496885			---	Putative MYB DNA-binding domain superfamily protein [Source:UniProtKB/TrEMBL;Acc:K7UXW3]	---	DNA binding	---	---	---	---	---	---	---
						GRMZM2G097141	38487905	38488708			---	---	---	Clone 326942 mRNA sequence	---	---	---	---	---	---	---
						GRMZM2G097103	38489499	38493433	constitutive	TT0.058	---	CONTAINS InterPro DOMAIN/s: NEFA-interacting nuclear protein NIP30, N-terminal (InterPro:IPR019331); Has 398 Blast hits to 395 proteins in 139 species: Archae - 0; Bacteria - 6; Metazoa - 193; Fungi - 83; Plants - 36; Viruses - 0; Other Eukaryotes - /.../ource: NCBI BLink). [Source:Projected from Arabidopsis thaliana (AT3G62140) TAIR;Acc:AT3G62140]	---	TSA: Zea mays contig03940, mRNA sequence||TSA: Zea mays contig12950, mRNA sequence	---	---	---	AT3G62140	CONTAINS InterPro DOMAIN/s: NEFA-interacting nuclear protein NIP30, N-terminal (InterPro:IPR019331); Has 398 Blast hits to 395 proteins in 139 species: Archae - 0; Bacteria - 6; Metazoa - 193; Fungi - 83; Plants - 36; Viruses - 0; Other Eukaryotes - /.../ource: NCBI BLink). [Source:TAIR;Acc:AT3G62140]	OS01G0321800	Os01g0321800 protein; Putative uncharacterized protein P0426D06.24; cDNA clone:002-118-C08, full insert sequence [Source:UniProtKB/TrEMBL;Acc:Q657N8]
						GRMZM2G003103	38504229	38504596	no		---	---	---	---	---	---	---	---	---	---	---
						GRMZM5G889218	38515600	38516052	no expr		---	---	---	---	---	---	---	---	---	---	---
S79	chr8.S_38520871	TT	8	38520871	38420871-38620871	GRMZM2G003022	38520650	38525237	constitutive, sp in endosperm	TT0.332	---	Sec23/Sec24 protein transport family protein [Source:Projected from Arabidopsis thaliana (AT4G01810) TAIR;Acc:AT4G01810]	---	COPII vesicle coat||ER to Golgi vesicle-mediated transport||intracellular protein transport||protein binding||Transcribed locus, strongly similar to XP_002457763.1 hypothetical protein SORBIDRAFT_03g013100 [Sorghum bicolor]||TSA: Zea mays contig01081, mRNA sequence||TSA: Zea mays contig38458, mRNA sequence||TSA: Zea mays contig60204, mRNA sequence||zinc ion binding	---	---	---	AT4G01810	Sec23/Sec24 protein transport family protein [Source:TAIR;Acc:AT4G01810]	OS01G0321700	Putative Sec23 protein [Source:UniProtKB/TrEMBL;Acc:Q657N5]
						GRMZM2G180555	141371304	141381330			mkkk10	Putative MAP kinase superfamily protein; Uncharacterized protein [Source:UniProtKB/TrEMBL;Acc:C0PGB2]	---	ATP binding||ATP-dependent peptidase activity||hypothetical protein LOC100383481||hypothetical protein LOC100383481 (LOC100383481), mRNA||protein amino acid phosphorylation||protein kinase activity||protein serine/threonine kinase activity||proteolysis||Putative uncharacterized protein||serine-type endopeptidase activity||Transcribed locus, strongly similar to NP_001169600.1 hypothetical protein …	---	---	---	AT4G08480	mitogen-activated protein kinase kinase kinase 9 [Source:TAIR;Acc:AT4G08480]	OS03G0262200	Mitogen-activated protein kinase 1, putative, expressed [Source:UniProtKB/TrEMBL;Acc:Q10NR1]
						GRMZM2G180558	141381622	141389746			---	---	---	hypothetical protein LOC100273358||hypothetical protein LOC100273358 (LOC100273358), mRNA||Putative uncharacterized protein||TSA: Zea mays contig34273, mRNA sequence	---	---	---	AT1G11400	partner of Y14-MAGO [Source:TAIR;Acc:AT1G11400]	OS03G0262100	Expressed protein; Os03g0262100 protein [Source:UniProtKB/TrEMBL;Acc:Q10NR2]
						GRMZM2G180559	141407224	141408818			---	---	---	bacterial-type flagellum||ciliary or flagellar motility||homoiothermy||ice binding||motor activity||response to freezing	---	---	---	AT5G22090	Protein FAF-like, chloroplastic [Source:UniProtKB/Swiss-Prot;Acc:Q0V865]	OS03G0261800	Expressed protein; Os03g0261800 protein; cDNA clone:J023084D19, full insert sequence [Source:UniProtKB/TrEMBL;Acc:Q10NR6]
						GRMZM2G043854	141434879	141438278			---	Putative HLH DNA-binding domain superfamily protein [Source:UniProtKB/TrEMBL;Acc:K7W111]	---	Full-length cDNA clone ZM_BFc0162N16||nucleus||regulation of transcription||transcription regulator activity	---	---	---	AT1G68810	Transcription factor bHLH30 [Source:UniProtKB/Swiss-Prot;Acc:Q9S7Y1]	OS03G0260600	Helix-loop-helix DNA-binding domain containing protein, expressed; Os03g0260600 protein [Source:UniProtKB/TrEMBL;Acc:Q10NS6]
						GRMZM2G043892	141450932	141451429			---	---	---	---	---	---	---	---	---	---	---
S80	chr9.S_141452577	RT	9	141452577	141352577-141552577	GRMZM5G818232	141452069	141452353			---	---	---	---	---	---	---	---	---	OS03G0260432	CLE family OsCLE302 protein; Os03g0260432 protein [Source:UniProtKB/TrEMBL;Acc:A8R3M9]
						GRMZM2G146313	141469208	141473170			---	---	---	hypothetical protein LOC100382363||hypothetical protein LOC100382363 (LOC100382363), mRNA||Putative uncharacterized protein	---	---	---	---	---	OS03G0260100	Os03g0260100 protein [Source:UniProtKB/TrEMBL;Acc:C7IZW8]
						GRMZM2G446234	141474317	141477935			---	Putative DUF593 domain containing family protein [Source:UniProtKB/TrEMBL;Acc:K7W117]	---	Transcribed locus, moderately similar to XP_002468151.1 hypothetical protein SORBIDRAFT_01g040510 [Sorghum bicolor]||TSA: Zea mays contig11575, mRNA sequence||TSA: Zea mays contig55005, mRNA sequence	---	---	---	AT1G70750	Myosin-binding protein 2 [Source:UniProtKB/Swiss-Prot;Acc:Q9CAC4]	OS03G0259900	Expressed protein; Os03g0259900 protein; cDNA clone:J023020K23, full insert sequence [Source:UniProtKB/TrEMBL;Acc:Q10NT0]
						GRMZM2G146386	141479742	141485999			---	---	---	Transcribed locus, strongly similar to XP_002468152.1 hypothetical protein SORBIDRAFT_01g040530 [Sorghum bicolor]	---	---	---	AT1G73570	ERAD-associated E3 ubiquitin-protein ligase component HRD3B [Source:UniProtKB/Swiss-Prot;Acc:Q9C6B6]	OS03G0259300	ERAD-associated E3 ubiquitin-protein ligase component HRD3 [Source:UniProtKB/Swiss-Prot;Acc:Q10NT7]
						GRMZM2G031447	141538686	141540279			---	Uncharacterized protein; prMC3 [Source:UniProtKB/TrEMBL;Acc:B4G0A2]	---	hydrolase activity||LOC100283375||LOC100283375 (umc1794), mRNA||metabolic process||prMC3||Putative uncharacterized protein	---	---	---	AT5G16080	Probable carboxylesterase 17 [Source:UniProtKB/Swiss-Prot;Acc:Q9LFR7]	OS03G0258200	Expressed protein; Os03g0258200 protein; cDNA clone:J023136E13, full insert sequence [Source:UniProtKB/TrEMBL;Acc:Q10NU5]
						GRMZM2G031394	141548004	141549653			---	---	---	---	---	---	---	AT1G13340	Regulator of Vps4 activity in the MVB pathway protein [Source:TAIR;Acc:AT1G13340]	OS03G0257500	Expressed protein; Os03g0257500 protein; cDNA clone:001-002-A09, full insert sequence [Source:UniProtKB/TrEMBL;Acc:Q10NV0]
						GRMZM2G022318	4611629	4615022	nearly constitutive	RT0.026	---	Putative heavy metal transport/detoxification superfamily protein [Source:UniProtKB/TrEMBL;Acc:K7TEH9]	---	Clone 1550988 mRNA sequence||Full-length cDNA clone ZM_BFc0009N13||hypothetical protein LOC100382282||hypothetical protein LOC100382282 (LOC100382282), mRNA||membrane||metal ion binding||metal ion transport||protein homooligomerization||Putative uncharacterized protein||Transcribed locus	---	---	---	AT5G19090	Heavy metal transport/detoxification superfamily protein [Source:TAIR;Acc:AT5G19090]	OS11G0147500	Heavy metal-associated domain containing protein, expressed; Os11g0147500 protein [Source:UniProtKB/TrEMBL;Acc:Q2RAL3]
						GRMZM2G003732	4638251	4664484	constitutive, high in embryo	RT0.002	---	LOCATED IN: nucleus; EXPRESSED IN: 24 plant structures; EXPRESSED DURING: 13 growth stages; CONTAINS InterPro DOMAIN/s: Digestive organ expansion factor, predicted (I /.../o:IPR010678); Has 25006 Blast hits to 13379 proteins in 904 species: Archae - 102; Bacteria - 5571; Metazoa - 7448; Fungi - 3168; Plants - 1056; Viruses - 466; Other Eukaryotes - 7195 (source: NCBI BLink). [Source:Projected fro…	---	Clone 645005 mRNA sequence||Hypothetical protein LOC100383337||nucleus	---	---	---	AT1G17690	FUNCTIONS IN: molecular_function unknown; INVOLVED IN: biological_process unknown; LOCATED IN: nucleus; EXPRESSED IN: 24 plant structures; EXPRESSED DURING: 13 growth stages; CONTAINS InterPro DOMAIN/s: Digestive organ expansion factor, predicted (I /.../o:IPR010678); Has 25006 Blast hits to 13379 proteins in 904 species: Archae - 102; Bacteria - 5571; Metazoa - 7448; Fungi - 3168; Plants - 1056;…	OS05G0295100	cDNA clone:002-145-A02, full insert sequence [Source:UniProtKB/TrEMBL;Acc:B7F1E3]
						GRMZM2G003750	4664889	4667695	only in vegetative leaf	RT0.182	---	CAAX amino terminal protease family protein [Source:Projected from Arabidopsis thaliana (AT3G26085) TAIR;Acc:AT3G26085]	---	membrane||Transcribed locus	---	---	---	AT3G26085	CAAX amino terminal protease family protein [Source:TAIR;Acc:AT3G26085]	OS05G0295200	---
						GRMZM2G003762	4673445	4676086	high in leaf	RT0.178	---	---	---	Full-length cDNA clone ZM_BFb0077O18||Putative uncharacterized protein||Transcribed locus	---	---	---	AT5G19140	Aluminium induced protein with YGL and LRDR motifs [Source:TAIR;Acc:AT5G19140]	OS12G0145100	Os12g0145100 protein; Seed developmental stage protein; Stem-specific protein TSJT1, putative, expressed; cDNA clone:001-034-F10, full insert sequence; cDNA clone:006-202-B06, full insert sequence; cDNA clone:J013095J21, full insert sequence [Source:UniProtKB/TrEMBL;Acc:Q2QXS4]
						GRMZM2G485603	4681324	4681654	endosp only	RT0.917	---	---	---	---	---	---	---	---	---	---	---
						GRMZM2G004414	4682046	4687554	high in leaf and seed	RT0.155	---	cation exchanger 11 [Source:Projected from Arabidopsis thaliana (AT1G08960) TAIR;Acc:AT1G08960]	---	calcium ion transport||calcium:sodium antiporter activity||DNA binding||hypothetical protein LOC100272741||hypothetical protein LOC100272741 (LOC100272741), mRNA||integral to membrane||ligand-dependent nuclear receptor activity||membrane||nucleus||Putative uncharacterized protein||regulation of transcription, DNA-dependent||transmembrane transport	---	---	---	AT1G08960	Cation/calcium exchanger 5 [Source:UniProtKB/Swiss-Prot;Acc:O04034]	OS11G0148000	Os11g0148000 protein; Sodium/calcium exchanger protein, expressed; cDNA clone:002-141-B11, full insert sequence [Source:UniProtKB/TrEMBL;Acc:Q2RAK6]
						GRMZM2G004445	4689770	4693806	condtitutive, high in leaf tip	RT0.268	---	Putative DUF231 domain containing family protein; Uncharacterized protein [Source:UniProtKB/TrEMBL;Acc:C0PHD4]	---	hypothetical protein LOC100383586||hypothetical protein LOC100383586 (LOC100383586), mRNA||Putative uncharacterized protein	---	---	---	AT3G06080	Protein trichome birefringence-like 10 [Source:UniProtKB/Swiss-Prot;Acc:Q9LDG2]	OS12G0145400	Expressed protein; Os12g0145400 protein [Source:UniProtKB/TrEMBL;Acc:Q2QXS1]
S81	chr10.S_4695464	RT	10	4695464	4595464-4795464	GRMZM2G004534	4694280	4699187	high in leaf	RT0.553	umc2053	Pyruvate kinase [Source:UniProtKB/TrEMBL;Acc:K7TM64]	---	catalytic activity||glycolysis||LOC100282820||LOC100282820 (umc2053), mRNA||magnesium ion binding||potassium ion binding||Pyruvate kinase (EC 2.7.1.40)||pyruvate kinase activity	LOC100282820	PEPDEPHOS-RXN	glycolysis III||glycolysis I||glycolysis IV (plant cytosol)||Rubisco shunt	AT2G36580	Pyruvate kinase family protein [Source:TAIR;Acc:AT2G36580]	OS11G0148500	Pyruvate kinase [Source:UniProtKB/TrEMBL;Acc:Q2RAK2]
						AC188612.3_FG009	4719251	4720141			---	---	---	---	---	---	---	---	---	---	---
						GRMZM2G479967	4729369	4736175	no expr	RT0.845	---	---	---	---	---	---	---	---	---	---	---
						GRMZM2G031317	4737079	4738091	high in 30DAP seed and 18DAP pericarp	RT0.477	---	Phytosulfokines 2; Uncharacterized protein [Source:UniProtKB/TrEMBL;Acc:B6SU86]	---	cell proliferation||extracellular region||growth factor activity||LOC100281314||LOC100281314 (IDP1448), mRNA||Phytosulfokines 2Putative uncharacterized protein	---	---	---	---	---	OS12G0147800	Phytosulfokines 5 [Source:UniProtKB/Swiss-Prot;Acc:O81277]
						GRMZM2G031261	4749444	4750227	embryo, unstable in leaf	RT0.231	psk4	Phytosulfokines 5 [Source:UniProtKB/TrEMBL;Acc:B6SJB6]	phytosulfokines 5	cell proliferation||extracellular region||Full-length cDNA clone ZM_BFc0071P20||growth factor activity||phytosulfokine4||phytosulfokine4 (psk4), mRNA||phytosulfokines 5||phytosulfokines 5 (LOC100280602), mRNA||product:phytosulfokines 5 precursor||product:putative phytosulfokine peptide precursor||Putative phytosulfokine peptide Precursor; Fragment||Putative uncharacterized protein||TSA: Zea mays …	---	---	---	---	---	OS12G0147800	Phytosulfokines 5 [Source:UniProtKB/Swiss-Prot;Acc:O81277]
						GRMZM2G031033	4776409	4777145	embryo, but low in leaf	RT0.921	---	---	---	hypothetical protein LOC100278780||hypothetical protein LOC100278780 (LOC100278780), mRNA||hypothetical protein LOC100279079||hypothetical protein LOC100279079 (LOC100279079), mRNA||Putative uncharacterized protein	---	---	---	AT3G10020	unknown protein; FUNCTIONS IN: molecular_function unknown; INVOLVED IN: response to oxidative stress, anaerobic respiration; LOCATED IN: cellular_component unknown; EXPRESSED IN: 23 plant structures; EXPRESSED DURING: 13 growth stages; Has 47 Blast /.../o 47 proteins in 12 species: Archae - 0; Bacteria - 0; Metazoa - 1; Fungi - 0; Plants - 46; Viruses - 0; Other Eukaryotes - 0 (source: NCBI BLink…	OS11G0149200	AT3g10020/T22K18_16; Expressed protein; Os11g0149200 protein [Source:UniProtKB/TrEMBL;Acc:Q53PX6]
						GRMZM2G320023	10540902	10541973	high in root and vege-leaf	RT0.163	---	Disease resistance response protein 206; Uncharacterized protein [Source:UniProtKB/TrEMBL;Acc:C0P6L6]	---	disease resistance response protein 206||disease resistance response protein 206 (LOC100284658), mRNA||hypothetical protein LOC100382329||hypothetical protein LOC100382329 (LOC100382329), mRNA||Putative uncharacterized protein||TSA: Zea mays contig32179, mRNA sequence	---	---	---	AT3G13660	Dirigent protein 22 [Source:UniProtKB/Swiss-Prot;Acc:Q66GI2]	OS12G0174700	Dirigent-like protein, expressed; Os12g0174700 protein [Source:UniProtKB/TrEMBL;Acc:Q2QX08]
						GRMZM2G132273	10551726	10552620			---	Disease resistance response protein 206 [Source:UniProtKB/TrEMBL;Acc:K7TXJ5]	disease resistance response protein 206	disease resistance response protein 206||disease resistance response protein 206 (LOC100283195), mRNA	---	---	---	AT3G13660	Dirigent protein 22 [Source:UniProtKB/Swiss-Prot;Acc:Q66GI2]	OS12G0174700	Dirigent-like protein, expressed; Os12g0174700 protein [Source:UniProtKB/TrEMBL;Acc:Q2QX08]
						GRMZM2G132286	10556015	10560159	sp. Node and root	RT0.338	---	---	---	nucleic acid binding	---	---	---	AT4G10610	Polyadenylate-binding protein-interacting protein 12 [Source:UniProtKB/Swiss-Prot;Acc:Q9S7N9]	---	---
						GRMZM2G433484	10565165	10566545	no expr	RT0.499	---	---	---	phosphopantetheine binding	---	---	---	AT5G40830	S-adenosyl-L-methionine-dependent methyltransferases superfamily protein [Source:TAIR;Acc:AT5G40830]	OS06G0138600	Os06g0138500 protein; Putative uncharacterized protein OSJNBa0041F13.15; cDNA clone:J013068J24, full insert sequence; cDNA clone:J023022B22, full insert sequence [Source:UniProtKB/TrEMBL;Acc:Q5VPG4]
						GRMZM2G026231	10582274	10586991	low in DAP seed	RT0.343	---	---	---	hypothetical protein LOC100280437||integral to membrane||membrane||Putative uncharacterized protein||transport||transporter activity||TSA: Zea mays cultivar W22 CL81Contig1.betc, mRNA sequence	---	---	---	AT1G10950	Transmembrane 9 superfamily member 1 [Source:UniProtKB/Swiss-Prot;Acc:Q940G0]	OS12G0175700	Endomembrane protein 70 containing protein, expressed; Os12g0175700 protein; cDNA clone:J023004K23, full insert sequence [Source:UniProtKB/TrEMBL;Acc:Q2QWZ9]
S82	chr10.S_10600038	RT	10	10600038	10500038-10700038	GRMZM2G402493	10599513	10600468	constitutive, high in peri, young-seed and immature-leaf	RT0.009	---	---	---	Clone 210773 mRNA sequence||Hypothetical protein LOC100276460||TSA: Zea mays contig28291, mRNA sequence||TSA: Zea mays contig35462, mRNA sequence	---	---	---	---	---	---	---
						GRMZM2G103740	10603307	10607243	high in endo and em	RT0.68	---	ATPase family associated with various cellular activities (AAA) [Source:Projected from Arabidopsis thaliana (AT1G21690) TAIR;Acc:AT1G21690]	replication factor C subunit 2	ATP binding||DNA binding||DNA clamp loader activity||DNA replication||DNA replication factor C complex||nucleoside-triphosphatase activity||nucleotide binding||Putative uncharacterized protein||replication factor C subunit 2||replication factor C subunit 2 (LOC100282197), mRNA	---	---	---	AT1G21690	Replication factor C subunit 4 [Source:UniProtKB/Swiss-Prot;Acc:Q93ZX1]	OS12G0176500	Replication factor C subunit 2 [Source:UniProtKB/Swiss-Prot;Acc:Q9FXM3]
						GRMZM2G103662	10613555	10616571	high in root	RT0.442	---	Aspartic proteinase Asp1; Uncharacterized protein [Source:UniProtKB/TrEMBL;Acc:C4J028]	aspartic proteinase Asp1	aspartic proteinase Asp1||aspartic proteinase Asp1 (LOC100285754), mRNA||aspartic-type endopeptidase activity||hypothetical protein LOC100193320||LOC100193320||LOC100193320 (cl9586_1a), mRNA||proteolysis||Putative uncharacterized protein	---	---	---	AT1G77480	Eukaryotic aspartyl protease family protein [Source:TAIR;Acc:AT1G77480]	OS12G0177500	Eukaryotic aspartyl protease family protein, expressed; Os12g0177500 protein; cDNA clone:J013000A17, full insert sequence [Source:UniProtKB/TrEMBL;Acc:Q2QWY7]
						GRMZM2G103546	10617994	10622010			---	Aldehyde dehydrogenase [Source:UniProtKB/TrEMBL;Acc:B8A0M2]	aldehyde dehydrogenase, dimeric NADP-preferring	aldehyde dehydrogenase [NAD(P)+] activity||aldehyde dehydrogenase, dimeric NADP-preferring||aldehyde dehydrogenase, dimeric NADP-preferring (LOC100285809), mRNA||cellular aldehyde metabolic process||metabolic process||oxidation reduction||oxidoreductase activity||Putative uncharacterized protein||Transcribed locus, strongly similar to NP_001152171.1 aldehyde dehydrogenase, dimeric NADP-preferring…	Methylmalonate-semialdehyde dehydrogenase (acylating)	RXN-11213	valine degradation I	AT4G34240	Aldehyde dehydrogenase family 3 member I1, chloroplastic [Source:UniProtKB/Swiss-Prot;Acc:Q8W033]	OS12G0178000	Aldehyde dehydrogenase [Source:UniProtKB/TrEMBL;Acc:A3CFG7]
						GRMZM2G319435	10666472	10669799	anthers only, low in emb	RT0.12	---	---	---	---	---	---	---	AT2G37670	Transducin/WD40 repeat-like superfamily protein [Source:TAIR;Acc:AT2G37670]	OS12G0178633	---
						GRMZM2G046583	116796174	116805871	high in embryo and seed	TT0.095	---	Nicotinate phosphoribosyltransferase-like protein [Source:UniProtKB/TrEMBL;Acc:B6UET1]	nicotinate phosphoribosyltransferase-like protein	nicotinate nucleotide salvage||nicotinate phosphoribosyltransferase activity||nicotinate phosphoribosyltransferase-like protein||nicotinate phosphoribosyltransferase-like protein (LOC100286133), mRNA||pyridine nucleotide biosynthetic process||TSA: Zea mays contig28185, mRNA sequence	Nicotinate phosphoribosyltransferase	NICOTINATEPRIBOSYLTRANS-RXN	pyridine nucleotide cycling (cytosolic)	AT2G23420	Nicotinate phosphoribosyltransferase 2 [Source:UniProtKB/Swiss-Prot;Acc:Q84WV8]	OS04G0429800	Putative uncharacterized protein [Source:UniProtKB/TrEMBL;Acc:B9FF83]
						GRMZM2G043737	116860755	116863190	high in endosperm and embryo	TT0.514	---	---	---	Hypothetical protein LOC100276789||Putative uncharacterized protein	---	---	---	AT5G41520	40S ribosomal protein S10-2 [Source:UniProtKB/Swiss-Prot;Acc:Q9FFS8]	---	---
						GRMZM5G800211	116866244	116868159	high in pericarp	TT0.418	---	---	---	hypothetical protein LOC100191285||hypothetical protein LOC100191285 (LOC100191285), mRNA||Putative uncharacterized protein	---	---	---	AT5G42860	unknown protein; FUNCTIONS IN: molecular_function unknown; INVOLVED IN: biological_process unknown; LOCATED IN: plasma membrane; EXPRESSED IN: 19 plant structures; EXPRESSED DURING: 11 growth stages; BEST Arabidopsis thaliana protein match is: unkno /.../tein (TAIR:AT1G45688.1); Has 1807 Blast hits to 1807 proteins in 277 species: Archae - 0; Bacteria - 0; Metazoa - 736; Fungi - 347; Plants - 385…	OS04G0430600	Os04g0430600 protein [Source:UniProtKB/TrEMBL;Acc:Q0JD54]
						GRMZM5G847358	116870111	116871862	no expr		---	---	---	---	---	---	---	AT5G52200	phosphoprotein phosphatase inhibitors [Source:TAIR;Acc:AT5G52200]	OS02G0602300	Os02g0602300 protein; Putative uncharacterized protein OJ1669_F01.10; Putative uncharacterized protein OJ1791_B03.48; cDNA clone:J013033D17, full insert sequence [Source:UniProtKB/TrEMBL;Acc:Q6K5F6]
S83	PZE-110061746	TT	10	116894888	116794888-116994888	GRMZM2G054632	116892917	116897301	pericarp and seed only	TT0.73	---	---	---	membrane||metal ion transmembrane transporter activity||metal ion transport||transmembrane transport	---	---	---	AT3G19640	Magnesium transporter MRS2-3 [Source:UniProtKB/Swiss-Prot;Acc:Q9LJN2]	OS04G0430900	Putative magnesium transporter MRS2-D [Source:UniProtKB/Swiss-Prot;Acc:Q7XQQ1]
						GRMZM5G828253	116898265	116901148
						GRMZM2G371017	116976778	116978691	root only		---	---	---	dicarboxylic acid transport||membrane||sodium:dicarboxylate symporter activity	---	---	---	---	---	OS11G0136300	Integral membrane protein DUF6 containing protein [Source:UniProtKB/TrEMBL;Acc:Q2RAV3]
S86	chr10.S_140994710	RT	10	140994710	140894710-141094710	GRMZM2G109753	140930206	141001351	constitutive, high in root vege-leaf and em	RT0.857	---	Scramblase family protein [Source:UniProtKB/TrEMBL;Acc:B6TAD3]	scramblase family protein	scramblase family protein||scramblase family protein (LOC100282688), mRNA	---	---	---	AT2G04940	scramblase-related [Source:TAIR;Acc:AT2G04940]	OS04G0599400	OSJNBa0083N12.4 protein; Os04g0599400 protein; cDNA clone:J033070L15, full insert sequence [Source:UniProtKB/TrEMBL;Acc:Q7X7A8]
						GRMZM2G129169	140959424	140964415	constitutive	RT0.913	---	---	---	hypothetical protein LOC100272676||hypothetical protein LOC100272676 (LOC100272676), mRNA||integral to membrane||membrane||P-P-bond-hydrolysis-driven protein transmembrane transporter activity||protein transport||Putative uncharacterized protein	---	---	---	AT4G27630	GPCR-type G protein 2 [Source:UniProtKB/Swiss-Prot;Acc:Q0WQG8]	OS04G0600800	GPCR-type G protein COLD1 [Source:UniProtKB/Swiss-Prot;Acc:Q7X7S8]
						GRMZM2G129147	140968794	140972587	high in embryo	RT0.348	---	Growth-regulating factor [Source:UniProtKB/TrEMBL;Acc:K7TNA3]	putative growth-regulating factor 5	ATP binding||Growth-regulating factor||growth-regulating factor 5-like||growth-regulating factor 5-like (GRF5), mRNA||hydrolase activity, acting on acid anhydrides, in phosphorus-containing anhydrides||nucleus||product:putative growth-regulating factor 5||putative growth-regulating factor 5||Putative uncharacterized protein||regulation of transcription	---	---	---	---	---	---	---
						GRMZM2G129133	140980504	140982207	leaf and root, not in seed	RT0.682	---	EF hand family protein [Source:UniProtKB/TrEMBL;Acc:B6SS50]	EF hand family protein	EF hand family protein||EF hand family protein (LOC100281097), mRNA	---	---	---	---	---	OS04G0601500	---
						GRMZM2G129071	140994466	141020360	high in vege-leaf	RT0.645	---	Putative putrescine-binding domain family protein; Uncharacterized protein [Source:UniProtKB/TrEMBL;Acc:B7ZYY2]	---	hypothetical protein LOC100279590||hypothetical protein LOC100279590 (LOC100279590), mRNA||outer membrane-bounded periplasmic space||Putative uncharacterized protein||transport||transporter activity	---	---	---	AT1G31410	putrescine-binding periplasmic protein-related [Source:TAIR;Acc:AT1G31410]	OS04G0602200	Os04g0602200 protein [Source:UniProtKB/TrEMBL;Acc:Q0JAF3]
						GRMZM2G415229	141020599	141023637	constitutive, high in endosp and peri	RT0.552	---	---	---	DNA binding||hypothetical protein LOC100384464||hypothetical protein LOC100384464 (LOC100384464), mRNA||Putative uncharacterized protein	---	---	---	---	---	OS04G0602300	Os04g0602300 protein [Source:UniProtKB/TrEMBL;Acc:Q0JAF2]
						GRMZM2G311051	141063440	141068193	constitutive, high in endosp	RT0.221	---	---	---	hypothetical protein LOC100217185||hypothetical protein LOC100217185 (LOC100217185), mRNA||Putative uncharacterized protein||TSA: Zea mays contig37618, mRNA sequence	---	---	---	AT5G35980	yeast YAK1-related gene 1 [Source:TAIR;Acc:AT5G35980]	OS04G0602800	OSJNBa0041A02.17 protein; Os04g0602800 protein; cDNA clone:J023134G14, full insert sequence [Source:UniProtKB/TrEMBL;Acc:Q7XTQ2]
						GRMZM2G140924	141076436	141079773	high in leaf	RT0.523	---	Putative RING zinc finger domain superfamily protein isoform 1; Putative RING zinc finger domain superfamily protein isoform 2 [Source:UniProtKB/TrEMBL;Acc:K7TNA7]	zinc finger, C3HC4 type family protein	GTP binding||protein binding||SRP-dependent cotranslational protein targeting to membrane||TSA: Zea mays contig24152, mRNA sequence||TSA: Zea mays contig36483, mRNA sequence||zinc finger, C3HC4 type family protein||zinc finger, C3HC4 type family protein (LOC100285033), mRNA||zinc ion binding	---	---	---	---	---	OS04G0603200	Os04g0603200 protein [Source:UniProtKB/TrEMBL;Acc:Q0JAE4]
Note: genes suggested in Table S7 are shown in bold.
